# Supplementary material for: Genomic and transcriptomic analyses provide new insights into the complex impacts of bud mutation in peach
Source: Sci Rep. 2025 Jul 2;15:22951. doi: 10.1038/s41598-025-07225-w (PMC12216846; doi:10.1038/s41598-025-07225-w)
Supplement: Supplementary file 1 — Supplementary Material 1 [file 41598_2025_7225_MOESM1_ESM.xlsx]

## Sheet: Table S1
Supplementary Table S1 Bud mutation specific SNPs.
Chromosome	Position	Genotype of bud mutation	Genotype of WT
chr1	443393	0/0	0/1
chr1	444355	0/0	0/1
chr1	509554	0/1	0/0
chr1	604308	0/0	0/1
chr1	939401	0/0	0/1
chr1	1886803	0/1	0/0
chr1	2176138	0/0	0/1
chr1	2270135	0/1	0/0
chr1	2671026	0/0	0/1
chr1	2881269	0/1	0/0
chr1	2921380	0/1	0/0
chr1	3089997	0/1	0/0
chr1	3171453	0/1	0/0
chr1	3474734	0/0	0/1
chr1	3496707	0/0	0/1
chr1	3497096	0/0	0/1
chr1	3497884	0/1	0/0
chr1	3724888	0/1	0/0
chr1	3873942	0/0	0/1
chr1	3934670	0/1	0/0
chr1	3999026	0/0	0/1
chr1	4065678	0/1	0/0
chr1	4171873	0/1	0/0
chr1	4171915	0/1	0/0
chr1	4173783	0/1	0/0
chr1	4205461	0/1	0/0
chr1	4218058	0/0	0/1
chr1	4891550	0/1	0/0
chr1	4913647	0/0	0/1
chr1	5433015	0/0	0/1
chr1	5434619	0/1	0/0
chr1	5436900	0/0	0/1
chr1	5445401	0/0	0/1
chr1	5452457	0/0	0/1
chr1	5668491	0/1	0/0
chr1	5845831	0/1	0/0
chr1	5930031	0/1	0/0
chr1	5993507	0/0	0/1
chr1	6050303	0/0	0/1
chr1	6166756	0/1	0/0
chr1	6183247	0/0	0/1
chr1	6218310	0/0	0/1
chr1	6218471	0/0	0/1
chr1	6607341	0/1	0/0
chr1	6625990	0/0	0/1
chr1	6755069	0/0	0/1
chr1	6845079	0/1	0/0
chr1	6845216	0/1	0/0
chr1	7054000	0/1	0/0
chr1	7054014	0/1	0/0
chr1	7168405	0/1	0/0
chr1	7348792	0/0	0/1
chr1	7409318	0/0	0/1
chr1	7412522	0/0	0/1
chr1	7430018	0/0	0/1
chr1	7832512	0/1	0/0
chr1	7834679	0/1	0/0
chr1	7871174	0/1	0/0
chr1	7930543	0/1	0/0
chr1	8356239	0/1	0/0
chr1	8362720	0/1	0/0
chr1	8451074	0/1	0/0
chr1	8451081	0/1	0/0
chr1	8994841	0/0	0/1
chr1	9033393	0/0	0/1
chr1	9199572	0/0	0/1
chr1	9412521	0/1	0/0
chr1	9462413	0/0	0/1
chr1	9552688	0/0	0/1
chr1	9552737	0/0	0/1
chr1	9552794	0/0	0/1
chr1	9567746	0/0	0/1
chr1	10222108	0/0	0/1
chr1	10456570	0/1	0/0
chr1	10621301	0/1	0/0
chr1	10882174	0/0	0/1
chr1	11075398	0/1	0/0
chr1	11081846	0/0	0/1
chr1	11517474	0/0	0/1
chr1	11941619	0/1	0/0
chr1	12158657	0/1	0/0
chr1	12377023	0/1	0/0
chr1	12446291	0/0	0/1
chr1	12757968	0/0	0/1
chr1	12775176	0/0	0/1
chr1	12972543	0/0	0/1
chr1	13003850	0/1	0/0
chr1	13182533	0/0	0/1
chr1	13416776	0/1	0/0
chr1	13416836	0/1	0/0
chr1	13427054	0/0	0/1
chr1	13502352	0/1	0/0
chr1	13527199	0/1	0/0
chr1	13542770	0/1	0/0
chr1	13667960	0/0	0/1
chr1	13667998	0/0	0/1
chr1	13747019	0/1	0/0
chr1	13748514	0/1	0/0
chr1	13752566	0/1	0/0
chr1	13932564	0/1	0/0
chr1	13946979	0/1	0/0
chr1	13953457	0/0	0/1
chr1	13977483	0/0	0/1
chr1	13977576	0/0	0/1
chr1	14067835	0/1	0/0
chr1	14095132	0/0	0/1
chr1	14160319	0/1	0/0
chr1	14160542	0/1	0/0
chr1	14362035	0/0	0/1
chr1	14568375	0/1	0/0
chr1	14571845	0/1	0/0
chr1	14572534	0/1	0/0
chr1	14592333	0/0	0/1
chr1	14683707	0/1	0/0
chr1	14855062	0/0	0/1
chr1	14855089	0/0	0/1
chr1	14921062	0/1	0/0
chr1	14921168	0/1	0/0
chr1	14973895	0/0	0/1
chr1	14985383	0/1	0/0
chr1	14991905	0/0	0/1
chr1	15027499	0/1	0/0
chr1	15225106	0/1	0/0
chr1	15329662	0/1	0/0
chr1	15414951	0/1	0/0
chr1	15607768	0/0	0/1
chr1	15719729	0/1	0/0
chr1	15776458	0/1	0/0
chr1	15785325	0/0	0/1
chr1	15785341	0/0	0/1
chr1	15785397	0/0	0/1
chr1	15796137	0/1	0/0
chr1	15916099	0/0	0/1
chr1	15916260	0/0	0/1
chr1	15955240	0/0	0/1
chr1	16125300	0/1	0/0
chr1	16207362	0/0	0/1
chr1	16273824	0/1	0/0
chr1	16291175	0/0	0/1
chr1	16294907	0/0	0/1
chr1	16297802	0/1	0/0
chr1	16302264	0/0	0/1
chr1	16323634	0/1	0/0
chr1	16336127	0/1	0/0
chr1	16380954	0/1	0/0
chr1	16384465	0/0	0/1
chr1	16385915	0/1	0/0
chr1	16393265	0/0	0/1
chr1	16393315	0/0	0/1
chr1	16399874	0/0	0/1
chr1	16427619	0/0	0/1
chr1	16434377	0/1	0/0
chr1	16434696	0/0	0/1
chr1	16434702	0/0	0/1
chr1	16435371	0/0	0/1
chr1	16440835	0/1	0/0
chr1	16440956	0/1	0/0
chr1	16443879	0/0	0/1
chr1	16448827	0/1	0/0
chr1	16468878	0/1	0/0
chr1	16513507	0/1	0/0
chr1	16535602	0/1	0/0
chr1	16538804	0/0	0/1
chr1	16550662	0/0	0/1
chr1	16550713	0/1	0/0
chr1	16581210	0/0	0/1
chr1	16588138	0/1	0/0
chr1	16642643	0/0	0/1
chr1	16647339	0/0	0/1
chr1	16705102	0/1	0/0
chr1	16740945	0/0	0/1
chr1	16800758	0/1	0/0
chr1	16800813	0/1	0/0
chr1	16832984	0/1	0/0
chr1	16837262	0/0	0/1
chr1	16840471	0/1	0/0
chr1	16841249	0/0	0/1
chr1	16841311	0/0	0/1
chr1	16845365	0/0	0/1
chr1	16847107	0/1	0/0
chr1	17134122	0/0	0/1
chr1	17153312	0/0	0/1
chr1	17161394	0/0	0/1
chr1	17303790	0/1	0/0
chr1	17835326	0/0	0/1
chr1	17871119	0/0	0/1
chr1	18097429	0/0	0/1
chr1	18097464	0/0	0/1
chr1	18126670	0/1	0/0
chr1	18127098	0/1	0/0
chr1	18150241	0/1	0/0
chr1	18150668	0/0	0/1
chr1	18445380	0/1	0/0
chr1	18645349	0/1	0/0
chr1	18737067	0/0	0/1
chr1	18737111	0/0	0/1
chr1	18737742	0/1	0/0
chr1	18801384	0/1	0/0
chr1	18926171	0/1	0/0
chr1	18926375	0/1	0/0
chr1	18940590	0/1	0/0
chr1	19075154	0/1	0/0
chr1	19076433	0/0	0/1
chr1	19080009	0/0	0/1
chr1	19281360	0/1	0/0
chr1	19303554	0/1	0/0
chr1	19653695	0/1	0/0
chr1	19655024	0/1	0/0
chr1	19657299	0/0	0/1
chr1	19886546	0/0	0/1
chr1	19920685	0/1	0/0
chr1	19922535	0/1	0/0
chr1	20228322	0/0	0/1
chr1	20229217	0/0	0/1
chr1	20315810	0/1	0/0
chr1	20315861	0/1	0/0
chr1	20324419	0/1	0/0
chr1	20326084	0/1	0/0
chr1	20331141	0/1	0/0
chr1	20466609	0/0	0/1
chr1	20716115	0/1	0/0
chr1	20734321	0/0	0/1
chr1	20769201	0/0	0/1
chr1	20781344	0/0	0/1
chr1	20782682	0/1	0/0
chr1	20799404	0/1	0/0
chr1	20827298	0/1	0/0
chr1	20841162	0/0	0/1
chr1	20841230	0/0	0/1
chr1	20841279	0/0	0/1
chr1	20889147	0/1	0/0
chr1	20889166	0/1	0/0
chr1	21015273	0/0	0/1
chr1	21250394	0/1	0/0
chr1	21272424	0/0	0/1
chr1	21272482	0/0	0/1
chr1	21293339	0/1	0/0
chr1	21296962	0/1	0/0
chr1	21298702	0/0	0/1
chr1	21315220	0/0	0/1
chr1	21315385	0/0	0/1
chr1	21371035	0/0	0/1
chr1	21445683	0/0	0/1
chr1	21445784	0/0	0/1
chr1	21507720	0/0	0/1
chr1	21519263	0/1	0/0
chr1	21558328	0/0	0/1
chr1	21686188	0/0	0/1
chr1	21704916	0/0	0/1
chr1	21846044	0/0	0/1
chr1	21869568	0/0	0/1
chr1	21940597	0/1	0/0
chr1	21940848	0/1	0/0
chr1	21951090	0/0	0/1
chr1	21954328	0/0	0/1
chr1	21954574	0/1	0/0
chr1	21974918	0/0	0/1
chr1	22022271	0/1	0/0
chr1	22100081	0/0	0/1
chr1	22293754	0/0	0/1
chr1	22410604	0/0	0/1
chr1	22411751	0/1	0/0
chr1	23030973	0/1	0/0
chr1	23089152	0/1	0/0
chr1	23137338	0/1	0/0
chr1	23137985	0/0	0/1
chr1	23192208	0/1	0/0
chr1	23213027	0/1	0/0
chr1	23353934	0/0	0/1
chr1	24195783	0/1	0/0
chr1	24348101	0/1	0/0
chr1	24453500	0/0	0/1
chr1	24453524	0/0	0/1
chr1	24454061	0/1	0/0
chr1	24505893	0/1	0/0
chr1	24510212	0/0	0/1
chr1	24510252	0/0	0/1
chr1	24510291	0/0	0/1
chr1	24636075	0/0	0/1
chr1	24854966	0/1	0/0
chr1	25196039	0/0	0/1
chr1	25231943	0/0	0/1
chr1	25312331	0/0	0/1
chr1	25506472	0/1	0/0
chr1	25509105	0/1	0/0
chr1	25566178	0/1	0/0
chr1	25784160	0/0	0/1
chr1	25876221	0/0	0/1
chr1	25882756	0/2	0/1
chr1	25882824	0/1	0/0
chr1	26011657	0/1	0/0
chr1	26170720	0/0	0/1
chr1	26170761	0/0	0/1
chr1	26264823	0/0	0/1
chr1	26723031	0/0	0/1
chr1	27036955	0/0	0/1
chr1	27183550	0/1	0/0
chr1	27366746	0/0	0/1
chr1	27509068	0/1	0/0
chr1	27786059	0/1	0/0
chr1	27955035	0/1	0/0
chr1	28018821	0/0	0/1
chr1	28023854	0/1	0/0
chr1	28033838	0/0	0/1
chr1	28506242	0/1	0/0
chr1	28508583	0/1	0/0
chr1	28705934	0/0	0/1
chr1	28773383	0/1	0/0
chr1	28906504	0/0	0/1
chr1	28928301	0/0	0/1
chr1	29015590	0/1	0/0
chr1	29018513	0/0	0/1
chr1	29018515	0/1	0/0
chr1	29307547	0/1	0/0
chr1	29571262	0/0	0/1
chr1	29728393	0/1	0/0
chr1	29728447	0/0	0/1
chr1	29739623	0/0	0/1
chr1	29739629	0/0	0/1
chr1	29741513	0/0	0/1
chr1	30188189	0/1	0/0
chr1	30435948	0/0	0/1
chr1	30735168	0/1	0/0
chr1	30894138	0/1	0/0
chr1	30991467	0/0	0/1
chr1	31195688	0/0	0/1
chr1	31256527	0/1	0/0
chr1	31365386	0/1	0/0
chr1	31672331	0/0	0/1
chr1	31672470	0/0	0/1
chr1	31713879	0/0	0/1
chr1	32099844	0/0	0/1
chr1	32627011	0/1	0/0
chr1	32800945	0/0	0/1
chr1	32980952	0/1	0/0
chr1	33017317	0/1	0/0
chr1	33433779	0/0	0/1
chr1	33433792	0/0	0/1
chr1	33452447	0/1	0/0
chr1	34993246	0/1	0/0
chr1	34996693	0/0	0/1
chr1	35907374	0/0	0/1
chr1	36189665	0/0	0/1
chr1	37097297	0/1	0/0
chr1	37128135	0/0	0/1
chr1	37756438	0/1	0/0
chr1	38179800	0/0	0/1
chr1	39048708	0/1	0/0
chr1	39116852	0/0	0/1
chr1	39370232	0/0	0/1
chr1	39676984	0/0	0/1
chr1	39749134	0/1	0/0
chr1	39855528	0/1	0/0
chr1	39973884	0/1	0/0
chr1	40107314	0/0	0/1
chr1	40430169	0/1	0/0
chr1	40541001	0/1	0/0
chr1	40650968	0/0	0/1
chr1	40926430	0/0	0/1
chr1	40926459	0/0	0/1
chr1	41121353	0/1	0/0
chr1	41153878	0/1	0/0
chr1	41155641	0/1	0/0
chr1	41292707	0/0	0/1
chr1	41292712	0/0	0/1
chr1	41452035	0/0	0/1
chr1	41560218	0/1	0/0
chr1	41560443	0/0	0/1
chr1	41999161	0/1	0/0
chr1	42003903	0/0	0/1
chr1	42437276	0/1	0/0
chr1	42437403	0/1	0/0
chr1	43002345	0/0	0/1
chr1	43296335	0/0	0/1
chr1	43848853	0/1	0/0
chr1	43964077	0/0	0/1
chr1	44674252	0/1	0/0
chr1	44834528	0/0	0/1
chr1	45013217	0/0	0/1
chr1	45013333	0/0	0/1
chr1	45026630	0/1	0/0
chr1	45188838	0/1	0/0
chr1	45189361	0/0	0/1
chr1	45200245	0/1	0/0
chr1	45616035	0/1	0/0
chr1	45791935	0/1	0/0
chr1	45791973	0/1	0/0
chr1	45791990	0/1	0/0
chr1	46365214	0/1	0/0
chr1	46367744	0/0	0/1
chr1	46482590	0/0	0/1
chr1	46482604	0/0	0/1
chr1	46881694	0/1	0/0
chr1	46978891	0/0	0/1
chr1	47544250	0/0	0/1
chr1	47787107	0/0	0/1
chr1	47797254	0/1	0/0
chr2	27548	0/0	0/1
chr2	27630	0/0	0/1
chr2	117371	0/0	0/1
chr2	157707	0/1	0/0
chr2	448851	0/1	0/0
chr2	486589	0/1	0/0
chr2	490703	0/0	0/1
chr2	608342	0/1	0/0
chr2	633511	0/0	0/1
chr2	965891	0/1	0/0
chr2	976406	0/1	0/0
chr2	1005040	0/0	0/1
chr2	1087139	0/0	0/1
chr2	1427695	0/0	0/1
chr2	1481855	0/0	0/1
chr2	1671591	0/1	0/0
chr2	1693071	0/1	0/0
chr2	1701201	0/1	0/0
chr2	1711873	0/1	0/0
chr2	1776596	0/0	0/1
chr2	1781977	0/0	0/1
chr2	1856371	0/0	0/1
chr2	1892385	0/0	0/1
chr2	2079441	0/1	0/0
chr2	2081911	0/0	0/1
chr2	2107724	0/1	0/0
chr2	2185691	0/0	0/1
chr2	2223054	0/1	0/0
chr2	2282032	0/0	0/1
chr2	2282818	0/0	0/1
chr2	2303600	0/0	0/1
chr2	2307054	0/1	0/0
chr2	2307148	0/1	0/0
chr2	2343100	0/1	0/0
chr2	2462636	0/1	0/0
chr2	2482793	0/1	0/0
chr2	2499981	0/1	0/0
chr2	2501298	0/1	0/0
chr2	2530087	0/0	0/1
chr2	2811447	0/1	0/0
chr2	2821911	0/0	0/1
chr2	2845121	0/1	0/0
chr2	2845195	0/1	0/0
chr2	2982088	0/0	0/1
chr2	3000296	0/0	0/1
chr2	3126075	0/0	0/1
chr2	3126622	0/1	0/0
chr2	3132731	0/1	0/0
chr2	3137934	0/1	0/0
chr2	3141660	0/0	0/1
chr2	3157187	0/0	0/1
chr2	3161027	0/0	0/1
chr2	3161351	0/0	0/1
chr2	3301885	0/1	0/0
chr2	3404119	0/1	0/0
chr2	3404320	0/0	0/1
chr2	3404360	0/0	0/1
chr2	3472944	0/0	0/1
chr2	3562138	0/1	0/0
chr2	3568544	0/1	0/0
chr2	3641529	0/1	0/0
chr2	3705284	0/1	0/0
chr2	3706859	0/1	0/0
chr2	4062109	0/0	0/1
chr2	4082845	0/1	0/0
chr2	4228477	0/0	0/1
chr2	4300985	0/0	0/1
chr2	4350513	0/0	0/1
chr2	4430331	0/0	0/1
chr2	4434197	0/1	0/0
chr2	4445351	0/1	0/0
chr2	4447413	0/1	0/0
chr2	4567299	0/1	0/0
chr2	4729503	0/0	0/1
chr2	4793185	1/1	0/0
chr2	4808443	0/1	0/0
chr2	4992471	0/1	0/0
chr2	5001460	0/1	0/0
chr2	5032111	0/1	0/0
chr2	5062270	0/0	0/1
chr2	5118823	0/1	0/0
chr2	5120768	0/0	0/1
chr2	5272615	1/1	1/2
chr2	5349716	0/0	0/1
chr2	5376326	0/1	0/0
chr2	5380746	0/1	0/0
chr2	5415671	0/1	0/0
chr2	5461675	0/1	0/0
chr2	5476519	0/2	0/1
chr2	5644118	0/1	0/0
chr2	5826902	0/1	0/0
chr2	5882505	0/0	0/1
chr2	5952075	0/1	0/0
chr2	5964576	0/0	0/1
chr2	5979711	0/1	0/0
chr2	5991761	0/0	0/1
chr2	6120057	0/1	0/0
chr2	6120202	0/1	0/0
chr2	6262222	0/1	0/0
chr2	6269105	0/1	0/0
chr2	6281511	0/0	0/1
chr2	6283996	0/0	0/1
chr2	6317735	0/1	0/0
chr2	6321049	0/0	0/1
chr2	6415666	0/1	1/2
chr2	6600983	0/1	0/0
chr2	6603955	0/0	0/1
chr2	6606266	0/0	0/1
chr2	6647213	0/1	0/0
chr2	6647258	0/2	0/1
chr2	6651496	0/0	0/1
chr2	6652240	0/1	0/0
chr2	6696965	0/0	0/1
chr2	6752341	0/0	0/1
chr2	6887046	0/1	0/0
chr2	6887310	0/1	0/0
chr2	6897310	0/1	0/0
chr2	6898504	0/1	0/0
chr2	6903677	0/0	0/1
chr2	6907446	0/1	0/0
chr2	6908453	0/1	0/0
chr2	6978937	0/0	0/1
chr2	6981269	0/1	0/0
chr2	7007242	0/0	0/1
chr2	7008749	0/1	0/0
chr2	7014067	0/1	0/0
chr2	7027767	0/1	0/0
chr2	7074245	0/1	0/0
chr2	7076433	0/1	0/0
chr2	7076588	0/1	0/0
chr2	7175693	0/2	0/1
chr2	7430352	0/0	0/1
chr2	7435235	0/0	0/1
chr2	7435617	0/0	0/1
chr2	7604226	0/1	0/0
chr2	7879401	0/1	0/0
chr2	7883192	0/1	0/0
chr2	7944429	0/0	0/1
chr2	7950017	0/1	0/0
chr2	7960778	0/1	0/0
chr2	8268054	0/2	0/1
chr2	8270111	0/1	0/0
chr2	8356501	0/0	0/1
chr2	8671187	0/0	0/1
chr2	8798672	0/1	0/0
chr2	8805859	0/1	0/0
chr2	8911594	0/1	0/0
chr2	8943884	0/1	0/0
chr2	8973958	0/1	0/2
chr2	8974053	0/0	0/1
chr2	8974084	0/0	0/1
chr2	9041598	0/0	0/1
chr2	9100953	0/1	0/0
chr2	9149613	0/1	0/0
chr2	9299950	0/1	1/2
chr2	9345035	0/1	0/0
chr2	9349648	0/0	0/1
chr2	9409229	0/1	0/0
chr2	9411301	0/1	0/0
chr2	9429279	0/1	0/0
chr2	9457058	0/1	0/0
chr2	9556020	0/1	0/0
chr2	9561396	0/1	0/0
chr2	9561846	0/1	0/0
chr2	9561942	0/1	0/0
chr2	9714599	0/0	0/1
chr2	9716648	0/0	0/1
chr2	9729430	0/1	0/0
chr2	9887031	0/0	0/1
chr2	9902420	0/0	0/1
chr2	9907665	0/1	0/0
chr2	9953581	0/0	0/1
chr2	9954192	0/0	0/1
chr2	9954683	0/1	0/0
chr2	9964328	0/1	0/0
chr2	9964329	0/1	0/0
chr2	10140263	0/1	0/0
chr2	10200191	0/1	0/0
chr2	10317905	0/1	0/0
chr2	10348393	0/0	0/1
chr2	10363613	0/1	0/0
chr2	10480202	0/0	0/1
chr2	10483879	0/1	0/0
chr2	10492966	0/1	0/0
chr2	10493009	0/1	0/0
chr2	10547251	0/0	0/1
chr2	10616190	0/0	0/1
chr2	10649470	0/0	0/1
chr2	10775784	0/1	0/0
chr2	11059510	0/0	0/1
chr2	11063441	0/0	0/1
chr2	11105221	0/0	0/1
chr2	11161615	0/1	0/0
chr2	11289742	0/0	0/1
chr2	11462727	0/0	0/1
chr2	11488230	0/0	0/1
chr2	11519713	0/1	0/0
chr2	11542159	0/0	0/1
chr2	11617553	0/1	0/0
chr2	11636311	0/2	0/1
chr2	11726851	0/1	0/0
chr2	11742151	0/1	0/0
chr2	11880185	0/1	0/0
chr2	11911458	0/0	0/1
chr2	11912156	0/1	0/0
chr2	11912175	0/1	0/0
chr2	11951542	0/0	0/1
chr2	11985254	0/0	0/1
chr2	12009191	0/1	0/0
chr2	12009260	0/1	0/0
chr2	12010299	0/1	0/0
chr2	12013001	0/1	0/0
chr2	12025179	0/0	0/1
chr2	12081118	0/0	0/1
chr2	12087391	0/0	0/1
chr2	12088344	0/1	0/0
chr2	12110952	0/0	0/1
chr2	12110957	0/0	0/1
chr2	12146917	0/1	0/0
chr2	12246224	0/1	0/0
chr2	12278925	0/0	0/1
chr2	12278981	0/0	0/1
chr2	12352541	0/0	0/1
chr2	12352855	0/1	0/0
chr2	12354771	0/1	0/0
chr2	12404278	0/1	0/0
chr2	12439787	0/1	0/0
chr2	12447916	0/0	0/1
chr2	12495495	0/1	0/0
chr2	12510818	0/0	0/1
chr2	12545137	0/0	0/1
chr2	12659790	0/0	0/1
chr2	12660520	0/0	0/1
chr2	12704219	0/1	0/0
chr2	12860725	0/0	0/1
chr2	12902425	0/1	0/0
chr2	13028975	0/1	0/0
chr2	13036849	0/0	0/1
chr2	13037149	0/1	0/0
chr2	13041487	0/0	0/1
chr2	13041646	0/0	0/1
chr2	13043106	0/1	0/0
chr2	13118370	0/1	0/0
chr2	13181194	0/1	0/0
chr2	13209914	0/0	0/1
chr2	13209981	0/0	0/1
chr2	13211921	0/1	0/0
chr2	13223565	0/1	0/0
chr2	13223645	0/1	0/0
chr2	13255521	0/1	0/0
chr2	13256815	0/1	0/0
chr2	13258900	0/1	0/0
chr2	13414685	0/0	0/1
chr2	13430251	0/0	0/1
chr2	13554500	0/1	0/0
chr2	13604180	0/1	0/0
chr2	13611820	0/0	0/1
chr2	13617264	0/1	0/0
chr2	13617352	0/1	0/0
chr2	13624553	0/1	0/0
chr2	13629503	0/0	0/1
chr2	13631090	0/1	0/0
chr2	13632333	0/0	0/1
chr2	13632394	0/0	0/1
chr2	13635049	0/1	0/0
chr2	13635082	0/1	0/0
chr2	13635778	0/1	0/0
chr2	13663255	0/1	0/0
chr2	13903487	0/1	0/0
chr2	13904293	0/1	0/0
chr2	14025617	0/1	0/0
chr2	14099668	0/0	0/1
chr2	14101666	0/0	0/1
chr2	14148983	0/0	0/1
chr2	14173201	0/0	0/1
chr2	14439907	0/1	0/0
chr2	14517571	0/1	0/0
chr2	14530418	0/0	0/1
chr2	14552785	0/1	0/0
chr2	14568258	0/1	0/0
chr2	14575569	0/1	0/0
chr2	14619129	0/1	0/0
chr2	14619764	0/0	0/1
chr2	14620955	0/0	0/1
chr2	14647914	0/0	0/1
chr2	14677990	0/0	0/1
chr2	14680680	0/1	0/0
chr2	14719097	0/1	0/0
chr2	14732186	0/1	0/0
chr2	14740356	0/0	0/1
chr2	14740373	0/0	0/1
chr2	14749778	0/0	0/1
chr2	14753238	0/0	0/1
chr2	14753267	0/0	0/1
chr2	14762312	0/1	0/0
chr2	14789041	0/1	0/0
chr2	14798169	0/0	0/1
chr2	14948250	0/1	0/0
chr2	15090661	0/0	0/1
chr2	15091527	0/0	0/1
chr2	15093640	0/1	0/0
chr2	15367887	0/1	0/0
chr2	15368185	0/1	0/0
chr2	15413667	0/0	0/1
chr2	15606200	0/0	0/1
chr2	15627580	0/0	0/1
chr2	15850740	0/1	0/0
chr2	15850748	0/1	0/0
chr2	15948173	0/0	0/1
chr2	15950030	0/0	0/1
chr2	15983558	0/1	0/0
chr2	15995587	0/0	0/1
chr2	16016252	0/0	0/1
chr2	16016318	0/0	0/1
chr2	16042643	0/1	0/0
chr2	16046554	0/1	0/0
chr2	16087353	0/0	0/1
chr2	16316475	0/1	0/0
chr2	16323179	0/0	0/1
chr2	16327624	0/0	0/1
chr2	16339692	0/1	0/0
chr2	16376187	0/1	0/0
chr2	16578736	0/0	0/1
chr2	16777769	0/1	0/0
chr2	16966091	0/1	0/0
chr2	16966214	0/0	0/1
chr2	16998910	0/0	0/1
chr2	16999891	0/1	0/0
chr2	17129952	0/1	0/0
chr2	17266847	0/0	0/1
chr2	17429354	0/0	0/1
chr2	17557934	0/1	0/0
chr2	17679715	0/0	0/1
chr2	17754010	0/1	0/0
chr2	17797659	0/1	0/0
chr2	17857294	0/1	0/0
chr2	18016788	0/1	0/0
chr2	18161391	0/1	0/0
chr2	18164735	0/1	0/0
chr2	18285566	0/1	0/0
chr2	18287767	0/0	0/1
chr2	18553968	0/0	0/1
chr2	18556182	0/0	0/1
chr2	18735294	0/1	0/0
chr2	18743577	0/0	0/1
chr2	18766323	0/1	0/0
chr2	18767588	0/0	0/1
chr2	18790225	0/1	0/0
chr2	18790990	0/1	0/0
chr2	18815284	0/1	0/0
chr2	18815600	0/0	0/1
chr2	18910544	0/0	0/1
chr2	19569950	0/0	0/1
chr2	19816782	0/1	0/0
chr2	19884434	0/0	0/1
chr2	20027357	0/0	0/1
chr2	20030898	0/0	0/1
chr2	20039307	0/0	0/1
chr2	20532447	0/1	0/0
chr2	21111152	0/1	0/0
chr2	21123804	0/0	0/1
chr2	21146459	0/0	0/1
chr2	21302991	0/0	0/1
chr2	21428725	0/0	0/1
chr2	21488991	0/1	0/0
chr2	21516542	0/1	0/0
chr2	21526231	0/1	0/0
chr2	21695793	0/1	0/0
chr2	21781692	0/1	0/0
chr2	21921404	0/0	0/1
chr2	22355765	0/0	0/1
chr2	22372779	0/0	0/1
chr2	23100986	0/0	0/1
chr2	23101199	0/0	0/1
chr2	23101929	0/1	0/0
chr2	23103743	0/1	0/0
chr2	23644519	0/0	0/1
chr2	23693236	0/0	0/1
chr2	23720207	0/0	0/1
chr2	23720309	0/0	0/1
chr2	23876991	0/0	0/1
chr2	23877562	0/0	0/1
chr2	23877943	0/1	0/0
chr2	23881803	0/0	0/1
chr2	24304746	0/1	0/0
chr2	24677343	0/1	0/0
chr2	24678433	0/0	0/1
chr2	25045616	0/1	0/0
chr2	25127125	0/0	0/1
chr2	25131645	0/1	0/0
chr2	25131671	0/1	0/0
chr2	25135881	0/0	0/1
chr2	25344318	0/1	0/0
chr2	25597397	0/0	0/1
chr2	25599250	0/0	0/1
chr2	26192863	0/1	0/0
chr2	26729807	0/1	0/0
chr2	26753209	0/0	0/1
chr2	30264223	0/0	0/1
chr2	30339487	0/0	0/1
chr2	30387221	0/1	0/0
chr2	30393839	0/0	0/1
chr2	30397547	0/1	0/0
chr3	5973	0/0	0/1
chr3	760985	0/1	0/0
chr3	901254	0/1	0/0
chr3	959208	0/1	0/0
chr3	1086496	0/1	0/0
chr3	1086553	0/1	0/0
chr3	1086644	0/1	0/0
chr3	1403140	0/0	0/1
chr3	1544459	0/0	0/1
chr3	2063728	0/1	0/0
chr3	2458503	0/1	0/0
chr3	3198007	0/1	0/0
chr3	3368969	0/1	0/0
chr3	3843820	0/1	0/0
chr3	3929681	0/1	0/0
chr3	3929704	0/1	0/0
chr3	4248658	0/1	0/0
chr3	4248931	0/1	0/0
chr3	4409577	0/1	0/0
chr3	4427135	0/1	0/0
chr3	4427158	0/1	0/0
chr3	4758563	0/1	0/0
chr3	4797706	0/0	0/1
chr3	4860627	0/1	0/0
chr3	5042928	0/0	0/1
chr3	5579922	0/0	0/1
chr3	6402538	0/0	0/1
chr3	7059807	0/0	0/1
chr3	7124457	0/1	0/0
chr3	7200798	0/1	0/0
chr3	7358730	0/0	0/1
chr3	7778981	0/1	0/0
chr3	7836075	0/0	0/1
chr3	7857547	0/0	0/1
chr3	7873216	0/1	0/0
chr3	7875682	0/1	0/0
chr3	7911548	0/0	0/1
chr3	7912107	0/1	0/0
chr3	8166641	0/0	0/1
chr3	8167107	0/0	0/1
chr3	8168204	0/1	0/0
chr3	8219977	0/0	0/1
chr3	8227060	0/1	0/0
chr3	8473611	0/0	0/1
chr3	8476948	0/0	0/1
chr3	8712863	0/1	0/0
chr3	8788452	0/0	0/1
chr3	8880125	0/1	0/0
chr3	8881460	0/1	0/0
chr3	9089101	0/0	0/1
chr3	9089326	0/0	0/1
chr3	9231234	0/1	0/0
chr3	9309375	0/1	0/0
chr3	9347458	0/0	0/1
chr3	9460555	0/0	0/1
chr3	9517775	0/0	0/1
chr3	9613208	0/1	0/0
chr3	9768157	0/0	0/1
chr3	9809084	0/1	0/0
chr3	9874514	0/0	0/1
chr3	10335035	0/0	0/1
chr3	10459241	0/0	0/1
chr3	10617263	0/0	0/1
chr3	10645729	0/1	0/0
chr3	10647138	0/0	0/1
chr3	10779024	0/0	0/1
chr3	10779116	0/1	0/0
chr3	10781254	0/1	0/0
chr3	10850664	0/0	0/1
chr3	11112767	0/1	0/0
chr3	11112776	0/1	0/0
chr3	11141711	0/1	0/0
chr3	11145671	0/1	0/0
chr3	11205150	0/1	0/0
chr3	11301475	0/1	0/0
chr3	11407685	0/1	0/0
chr3	11490853	0/1	0/0
chr3	11565711	0/0	0/1
chr3	11767611	0/0	0/1
chr3	11821395	0/1	0/0
chr3	11931872	0/0	0/1
chr3	11974221	0/0	0/1
chr3	11977758	0/1	0/0
chr3	11981210	0/1	0/0
chr3	11984808	0/0	0/1
chr3	12036849	0/1	0/0
chr3	12059198	0/1	0/0
chr3	12073247	0/1	0/0
chr3	12096132	0/0	0/1
chr3	12097180	0/0	0/1
chr3	12107059	0/1	0/0
chr3	12122604	0/0	0/1
chr3	12124407	0/1	0/0
chr3	12132605	0/0	0/1
chr3	12133606	0/1	0/0
chr3	12162606	0/0	0/1
chr3	12176845	0/1	0/0
chr3	12180774	0/1	0/0
chr3	12195703	0/0	0/1
chr3	12204417	0/1	0/0
chr3	12208792	0/0	0/1
chr3	12219786	0/0	0/1
chr3	12261965	0/0	0/1
chr3	12266396	0/0	0/1
chr3	12277122	0/1	0/0
chr3	12296369	0/1	0/0
chr3	12367184	0/1	0/0
chr3	12381088	0/0	0/1
chr3	12382100	0/0	0/1
chr3	12382722	0/1	0/0
chr3	12384072	0/0	0/1
chr3	12385952	0/1	0/0
chr3	12395214	0/0	0/1
chr3	12396174	0/0	0/1
chr3	12397894	0/1	0/0
chr3	12402101	0/1	0/0
chr3	12416847	0/1	0/0
chr3	12418084	0/0	0/1
chr3	12418728	0/1	0/0
chr3	12418732	0/1	0/0
chr3	12418755	0/1	0/0
chr3	12419615	0/0	0/1
chr3	12427733	0/1	0/0
chr3	12493011	0/1	0/0
chr3	12493021	0/1	0/0
chr3	12647378	0/1	0/0
chr3	12671466	0/0	0/1
chr3	12674064	0/1	0/0
chr3	12674082	0/1	0/0
chr3	12677690	0/1	0/0
chr3	12683013	0/0	0/1
chr3	12701918	0/0	0/1
chr3	12702915	0/0	0/1
chr3	12740027	0/0	0/1
chr3	12742382	0/1	0/0
chr3	12752549	0/1	0/0
chr3	12753807	0/1	0/0
chr3	12768529	0/0	0/1
chr3	12788831	0/1	0/0
chr3	12808334	0/0	0/1
chr3	12899299	0/0	0/1
chr3	12905429	0/0	0/1
chr3	12957227	0/1	0/0
chr3	13007292	0/1	0/0
chr3	13091205	0/1	0/0
chr3	13101356	0/0	0/1
chr3	13160968	0/1	0/0
chr3	13180699	0/1	0/0
chr3	13349934	0/1	0/0
chr3	13365242	0/1	0/0
chr3	13452889	0/0	0/1
chr3	13454861	0/0	0/1
chr3	13463901	0/0	0/1
chr3	13466030	0/1	0/0
chr3	13472471	0/1	0/0
chr3	13481128	0/0	0/1
chr3	13531406	0/0	0/1
chr3	13532768	0/0	0/1
chr3	13538416	0/1	0/0
chr3	13541472	0/1	0/0
chr3	13542324	0/0	0/1
chr3	13553672	0/1	0/0
chr3	13573520	0/0	0/1
chr3	13643722	0/0	0/1
chr3	13819800	0/2	0/0
chr3	13939905	0/1	0/0
chr3	14059100	0/0	0/1
chr3	14059105	0/0	0/1
chr3	14064163	0/0	0/1
chr3	14114725	0/0	0/1
chr3	14125242	0/1	0/0
chr3	14134904	0/0	0/1
chr3	14306769	0/0	0/1
chr3	14326174	0/0	0/1
chr3	14413444	0/0	0/1
chr3	14419776	0/1	0/0
chr3	14565070	0/1	0/0
chr3	14569917	0/0	0/1
chr3	14583422	0/1	0/0
chr3	14663085	0/0	0/1
chr3	14733887	0/0	0/1
chr3	15085984	0/0	0/1
chr3	15197337	0/0	0/1
chr3	15207360	0/1	0/0
chr3	15226275	0/1	0/0
chr3	15343145	0/1	0/0
chr3	15531643	0/1	0/0
chr3	15879343	0/1	0/0
chr3	15983633	0/0	0/1
chr3	15984563	0/1	0/0
chr3	16026584	0/1	0/0
chr3	16026591	0/1	0/0
chr3	16029559	0/0	0/1
chr3	16047795	0/1	0/0
chr3	16151089	0/0	0/1
chr3	16152371	0/0	0/1
chr3	16171680	0/1	0/0
chr3	16179219	0/0	0/1
chr3	16179296	0/0	0/1
chr3	16179433	0/0	0/1
chr3	16712081	0/1	0/0
chr3	17002471	0/0	0/1
chr3	17105747	0/0	0/1
chr3	17295221	0/0	0/1
chr3	17300093	0/2	0/0
chr3	17304403	0/0	0/1
chr3	17309577	0/0	0/1
chr3	17316037	0/1	0/0
chr3	17423723	0/1	0/0
chr3	17467705	0/1	0/0
chr3	17467707	0/1	0/0
chr3	17467807	0/1	0/0
chr3	17467844	0/1	0/0
chr3	17468365	0/1	0/0
chr3	17512644	0/0	0/1
chr3	17858750	0/1	0/0
chr3	18679430	0/0	0/1
chr3	19238807	0/0	0/1
chr3	19268115	0/1	0/0
chr3	19274278	0/1	0/0
chr3	19274798	0/1	0/0
chr3	19276465	0/0	0/1
chr3	19354118	0/1	0/0
chr3	19627612	0/1	0/0
chr3	19627679	0/1	0/0
chr3	19627931	0/0	0/1
chr3	19644269	0/0	0/1
chr3	19692294	0/1	0/0
chr3	19692309	0/1	0/0
chr3	19724589	0/1	0/0
chr3	19727995	0/1	0/0
chr3	19729168	0/0	0/1
chr3	19808142	0/0	0/1
chr3	19816386	0/0	0/1
chr3	20230597	0/1	0/0
chr3	20235441	0/0	0/1
chr3	20319428	0/1	0/0
chr3	20358858	0/1	0/0
chr3	20551246	0/1	0/0
chr3	20555809	0/1	0/0
chr3	20563674	0/0	0/1
chr3	20794747	0/1	0/0
chr3	20858212	0/0	0/1
chr3	21234870	0/1	0/0
chr3	21405347	0/0	0/1
chr3	21443189	0/1	0/0
chr3	21444115	0/0	0/1
chr3	21444182	0/0	0/1
chr3	21512894	0/0	0/1
chr3	21541503	0/1	0/0
chr3	21824293	0/0	0/1
chr3	22468974	0/0	0/1
chr3	22494289	0/0	0/1
chr3	22533344	0/0	0/1
chr3	22593331	0/1	0/0
chr3	22597098	0/0	0/1
chr3	22598044	0/0	0/1
chr3	23119029	0/0	0/1
chr3	23119091	0/2	0/0
chr3	23922698	0/0	0/1
chr3	24324460	0/0	0/1
chr3	24613679	0/1	0/0
chr3	24776963	0/0	0/1
chr3	27297135	0/0	0/1
chr3	27361707	0/1	0/0
chr4	304545	0/0	0/1
chr4	659659	0/0	0/1
chr4	669699	0/1	0/0
chr4	717778	0/0	0/1
chr4	803987	0/1	0/0
chr4	859885	0/1	0/0
chr4	890356	0/0	0/1
chr4	970405	0/1	0/0
chr4	970975	0/0	0/1
chr4	972537	0/1	0/0
chr4	1087719	0/1	0/0
chr4	1165269	0/1	0/0
chr4	1216795	0/1	0/0
chr4	1286663	0/1	0/0
chr4	1287036	0/0	0/1
chr4	1320759	0/1	0/0
chr4	1327896	0/0	0/1
chr4	1636163	0/0	0/1
chr4	2053329	0/0	0/1
chr4	2458032	0/1	0/0
chr4	2458651	0/0	0/1
chr4	3228819	0/1	0/0
chr4	3473246	0/1	0/0
chr4	3474729	0/1	0/0
chr4	3738080	0/1	0/0
chr4	4686171	0/1	0/0
chr4	4698359	0/1	0/0
chr4	4742284	0/0	0/1
chr4	4952927	0/0	0/1
chr4	5021000	0/0	0/1
chr4	5105607	0/1	0/0
chr4	5105609	0/1	0/0
chr4	5119705	0/1	0/0
chr4	5122975	0/0	0/1
chr4	5136668	0/0	0/1
chr4	5240485	0/1	0/0
chr4	5787124	0/0	0/1
chr4	5789320	0/0	0/1
chr4	5839533	0/0	0/1
chr4	5847123	0/0	0/1
chr4	5902143	0/1	0/0
chr4	6163582	0/1	0/0
chr4	6325515	0/0	0/1
chr4	6414962	0/1	0/0
chr4	6441842	0/0	0/1
chr4	6668046	0/1	0/0
chr4	6886280	0/0	0/1
chr4	6941665	0/0	0/1
chr4	7097778	0/1	0/0
chr4	7121544	0/0	0/1
chr4	8014835	0/1	0/0
chr4	8754526	0/1	0/0
chr4	8884230	0/1	0/0
chr4	8989884	0/1	0/0
chr4	9338876	0/0	0/1
chr4	9338887	0/0	0/1
chr4	9468266	0/0	0/1
chr4	9679749	0/1	0/0
chr4	9679799	0/1	0/0
chr4	9680021	0/0	0/1
chr4	9847274	0/0	0/1
chr4	9848459	0/1	0/0
chr4	9860666	0/1	0/0
chr4	9988802	0/1	0/0
chr4	10020820	0/1	0/0
chr4	10198197	0/1	0/0
chr4	11451753	0/1	0/0
chr4	11726555	0/0	0/1
chr4	11838675	0/1	0/0
chr4	11967365	0/1	0/0
chr4	12054672	0/0	0/1
chr4	12337586	0/1	0/0
chr4	12387267	0/0	0/1
chr4	12536580	0/0	0/1
chr4	12536601	0/0	0/1
chr4	12622372	0/1	0/0
chr4	12686347	0/0	0/1
chr4	12877499	0/1	0/0
chr4	13143396	0/0	0/1
chr4	13314477	0/0	0/1
chr4	13314490	0/0	0/1
chr4	13391840	0/0	0/1
chr4	13650855	0/0	0/1
chr4	13665985	0/1	0/0
chr4	13710487	0/0	0/1
chr4	13749106	0/0	0/1
chr4	13819110	0/0	0/1
chr4	13928753	0/1	0/0
chr4	13939336	0/0	0/1
chr4	13962518	0/1	0/0
chr4	14101441	0/0	0/1
chr4	14111692	0/0	0/1
chr4	14180792	0/0	0/1
chr4	14272555	0/1	0/0
chr4	14278869	0/1	0/0
chr4	14352776	0/1	0/0
chr4	14372523	0/1	0/0
chr4	14426887	0/0	0/1
chr4	14437507	0/0	0/1
chr4	14454820	0/0	0/1
chr4	14505793	0/0	0/1
chr4	14651948	0/0	0/1
chr4	14894722	0/1	0/0
chr4	15126772	0/1	0/0
chr4	15126801	0/1	0/0
chr4	15128099	0/1	0/0
chr4	15196800	0/1	0/0
chr4	15417071	0/0	0/1
chr4	15417157	0/0	0/1
chr4	15459024	0/2	0/0
chr4	15517451	0/0	0/1
chr4	15573498	0/1	0/0
chr4	15573502	0/1	0/0
chr4	15574751	0/0	0/1
chr4	15636417	0/1	0/0
chr4	15787914	0/0	0/1
chr4	15815293	0/0	0/1
chr4	15892566	0/0	0/1
chr4	15892579	0/0	0/1
chr4	15895628	0/0	0/1
chr4	15967645	0/0	0/1
chr4	16025682	0/1	0/0
chr4	16061259	0/0	0/1
chr4	16091686	0/0	0/1
chr4	16095870	0/1	0/0
chr4	16172246	0/1	0/0
chr4	16527540	0/1	0/0
chr4	16545835	0/1	0/0
chr4	16592606	0/1	0/0
chr4	16592689	0/1	0/0
chr4	16593044	0/1	0/0
chr4	16702635	0/0	0/1
chr4	16818813	0/0	0/1
chr4	17094096	0/1	0/0
chr4	17631964	0/0	0/1
chr4	17721985	0/0	0/1
chr4	17737788	0/1	0/0
chr4	17825371	0/0	0/1
chr4	17881770	0/0	0/1
chr4	17932480	0/1	0/0
chr4	18120798	0/1	0/0
chr4	18175663	0/0	0/1
chr4	18214235	0/1	0/0
chr4	18316401	0/1	0/0
chr4	18378359	0/1	0/0
chr4	18418286	0/1	0/0
chr4	18530197	0/0	0/1
chr4	18573065	0/1	0/0
chr4	18574153	0/1	0/0
chr4	18579543	0/1	0/0
chr4	18579645	0/1	0/0
chr4	18642400	0/0	0/1
chr4	18642744	0/1	0/0
chr4	18645819	0/1	0/0
chr4	18645898	0/1	0/0
chr4	18654050	0/1	0/0
chr4	18671541	1/1	0/0
chr4	18679447	0/0	0/1
chr4	18960476	0/0	0/1
chr4	19061458	0/0	0/1
chr4	19113098	0/0	0/1
chr4	19113462	0/1	0/0
chr4	19230020	0/1	0/0
chr4	19383292	0/0	0/1
chr4	19420039	0/1	0/0
chr4	19460811	0/1	0/0
chr4	19563808	0/1	0/0
chr4	19563809	0/1	0/0
chr4	19563844	0/1	0/0
chr4	19569696	0/1	0/0
chr4	19654342	0/0	1/1
chr4	19655833	0/0	0/1
chr4	19656782	0/0	0/1
chr4	19657387	0/0	0/1
chr4	19668286	0/0	0/1
chr4	19719721	0/0	0/1
chr4	19803050	0/0	0/1
chr4	19829916	0/0	1/1
chr4	19850957	0/1	0/0
chr4	19881653	0/1	0/0
chr4	19953913	0/0	0/1
chr4	20059053	0/1	0/0
chr4	20066062	0/0	0/1
chr4	20079714	1/1	0/0
chr4	20134267	0/1	0/0
chr4	20230868	0/1	0/0
chr4	20297814	0/1	0/0
chr4	20302572	0/0	0/1
chr4	20343001	0/0	0/1
chr4	20465555	0/1	0/0
chr4	20473976	1/1	0/0
chr4	20493651	0/1	0/0
chr4	20584870	0/0	0/1
chr4	20611124	0/0	0/1
chr4	20663123	0/0	1/1
chr4	20881043	0/0	0/1
chr4	21336653	0/1	0/0
chr4	21572726	0/1	0/0
chr4	21573291	0/0	0/1
chr4	21697903	0/1	0/0
chr4	21706788	0/1	0/0
chr4	21707180	0/0	0/1
chr4	21707316	0/0	0/1
chr4	21707330	0/0	0/1
chr4	21715870	0/1	0/0
chr4	21821708	0/1	0/0
chr4	21857418	0/1	0/0
chr4	21963281	0/0	0/1
chr4	21991968	0/1	0/0
chr4	22037406	0/0	1/1
chr4	22160202	1/1	0/0
chr4	22188809	0/1	0/0
chr4	22247057	0/1	1/2
chr4	22247885	0/0	0/1
chr4	22255872	0/0	0/1
chr4	22256382	0/1	0/0
chr4	22266005	0/1	0/0
chr4	22366440	0/0	0/1
chr4	22377002	0/1	0/0
chr4	22414332	0/1	0/0
chr4	22605260	0/0	0/1
chr4	22690523	0/1	0/0
chr4	22693936	1/1	1/2
chr4	22744152	0/1	0/0
chr4	22744415	0/0	0/1
chr4	22835936	0/0	0/1
chr4	22836533	0/0	0/1
chr4	22870955	0/1	0/0
chr4	23134181	0/1	0/0
chr4	23195711	0/1	0/0
chr4	23204995	0/0	0/1
chr4	23270738	0/1	0/0
chr4	23406117	0/0	0/1
chr4	23759059	0/1	0/0
chr4	24005286	0/1	0/0
chr4	24005297	0/1	0/0
chr4	24252786	0/0	0/1
chr4	24253065	0/0	0/1
chr4	24331708	0/0	0/1
chr4	24334642	0/1	0/0
chr4	24441065	0/1	0/0
chr4	24543015	0/1	0/0
chr4	24596342	0/1	0/0
chr4	24610148	0/1	0/0
chr4	24618165	0/0	0/1
chr4	24626219	0/0	0/1
chr4	24682634	0/1	0/0
chr4	24687667	0/0	0/1
chr4	24720205	0/0	0/1
chr4	24733924	0/1	0/0
chr4	24733957	0/1	0/0
chr4	24746626	0/0	0/1
chr4	24759949	0/1	0/0
chr4	24767177	0/0	0/1
chr4	24776765	0/0	0/1
chr4	24792488	0/0	0/1
chr4	24841122	0/0	0/1
chr4	24873198	0/0	0/1
chr4	24876571	0/0	0/1
chr4	24880829	0/0	0/1
chr4	24940459	0/1	0/0
chr4	24940491	0/1	0/0
chr4	24956917	0/1	0/0
chr4	25181207	0/0	0/1
chr4	25182776	0/1	0/0
chr4	25190923	0/0	0/1
chr4	25259538	0/0	0/1
chr4	25259576	0/0	0/1
chr4	25509647	0/1	0/0
chr4	25509670	0/1	0/0
chr5	90855	0/0	0/1
chr5	474153	0/0	0/1
chr5	882334	0/0	0/1
chr5	896529	0/1	0/0
chr5	1042130	0/1	0/0
chr5	1042221	0/1	0/0
chr5	1282693	0/1	0/0
chr5	1315015	0/1	0/0
chr5	1329952	0/1	0/0
chr5	1365497	0/0	0/1
chr5	1367413	0/1	0/0
chr5	1383053	0/0	0/1
chr5	1438371	0/0	0/1
chr5	1726355	0/1	0/0
chr5	1746876	0/1	0/0
chr5	1910270	0/1	0/0
chr5	1915839	0/1	0/0
chr5	1973434	0/0	0/1
chr5	2441847	0/0	0/1
chr5	2694560	0/0	0/1
chr5	2694648	0/0	0/1
chr5	2988049	0/0	0/1
chr5	3349911	0/1	0/0
chr5	3428078	0/0	0/1
chr5	3428174	0/0	0/1
chr5	3428194	0/0	0/1
chr5	3577164	0/1	0/0
chr5	3601002	0/0	0/1
chr5	3789461	0/1	0/0
chr5	3804438	0/1	0/0
chr5	3900154	0/0	0/1
chr5	3900171	0/0	0/1
chr5	4121110	0/1	0/0
chr5	4250029	0/1	0/0
chr5	4794515	0/1	0/0
chr5	4811445	0/0	0/1
chr5	5125111	0/0	0/1
chr5	5268733	0/0	0/1
chr5	5463329	0/0	0/1
chr5	5501680	0/1	0/0
chr5	5508953	0/0	0/1
chr5	5573482	0/1	0/0
chr5	5573483	0/1	0/0
chr5	5607569	0/0	0/1
chr5	5615440	0/1	0/0
chr5	6047853	0/1	0/0
chr5	6058180	0/0	0/1
chr5	6070808	0/0	0/1
chr5	6108313	0/1	0/0
chr5	6108316	0/1	0/0
chr5	6139230	0/0	0/1
chr5	6955611	0/0	0/1
chr5	7033737	0/1	0/0
chr5	7060959	0/0	0/1
chr5	7123928	0/0	0/1
chr5	7132145	0/0	0/1
chr5	7164658	0/1	0/0
chr5	7169200	0/1	0/0
chr5	7171990	0/0	0/1
chr5	7198428	0/0	0/1
chr5	7236937	0/1	0/0
chr5	7237141	0/0	0/1
chr5	7259503	0/1	0/0
chr5	7268438	0/1	0/0
chr5	7276590	0/0	0/1
chr5	7276677	0/0	0/1
chr5	7280498	0/0	0/1
chr5	7353594	0/0	0/1
chr5	7419586	0/1	0/0
chr5	7446124	0/0	0/1
chr5	7475192	0/0	0/1
chr5	7482734	0/0	0/1
chr5	7531400	0/1	0/0
chr5	7589393	0/0	0/1
chr5	7622640	0/1	0/0
chr5	7979298	0/1	0/0
chr5	8091644	0/0	0/1
chr5	8093593	0/0	0/1
chr5	8097096	0/1	0/0
chr5	8473452	0/0	0/1
chr5	8496715	0/1	0/0
chr5	8648672	0/0	0/1
chr5	8771090	0/1	0/0
chr5	8880899	0/1	0/0
chr5	8881766	0/0	0/1
chr5	8894065	0/1	0/0
chr5	9068533	0/0	0/1
chr5	9070340	0/0	0/1
chr5	9256195	0/1	0/0
chr5	9428413	0/0	0/1
chr5	10035686	0/1	0/0
chr5	10057210	0/1	0/0
chr5	10381499	0/1	0/0
chr5	10385899	0/0	0/1
chr5	10385933	0/0	0/1
chr5	10387903	0/1	0/0
chr5	10423550	0/1	0/0
chr5	10907196	0/1	0/0
chr5	11423970	0/1	0/0
chr5	11913550	0/0	0/1
chr5	13025619	0/0	0/1
chr5	15705121	0/0	0/1
chr5	16175751	0/0	0/1
chr5	16479907	0/1	0/0
chr5	16519168	0/1	0/0
chr5	16682856	0/0	0/1
chr5	16954462	0/1	0/0
chr5	16954466	0/1	0/0
chr5	18496664	0/1	0/0
chr6	2836	0/0	0/1
chr6	20516	0/0	0/1
chr6	20771	0/1	0/0
chr6	20827	0/1	0/0
chr6	159270	0/0	0/1
chr6	802627	0/1	0/0
chr6	1231623	0/0	0/1
chr6	1328326	0/1	0/0
chr6	1407533	0/0	0/1
chr6	1407542	0/0	0/1
chr6	1414739	0/1	0/0
chr6	1462874	0/0	0/1
chr6	1496532	0/0	0/1
chr6	1536891	0/1	0/0
chr6	1626304	0/0	0/1
chr6	1674297	0/0	0/1
chr6	1725020	0/0	0/1
chr6	1876718	0/1	0/0
chr6	1892473	0/0	0/1
chr6	1957265	0/0	0/1
chr6	1994670	0/0	0/1
chr6	2176367	0/1	0/0
chr6	2181826	0/1	0/0
chr6	3073683	0/1	0/0
chr6	3212480	0/0	0/1
chr6	3386703	0/0	0/1
chr6	3665946	0/1	0/0
chr6	3666595	0/1	0/0
chr6	4424557	0/1	0/0
chr6	4443848	0/0	0/1
chr6	4464893	0/0	0/1
chr6	4472941	0/1	0/0
chr6	4476914	0/1	0/0
chr6	4478596	0/1	0/0
chr6	4755732	0/1	0/0
chr6	4755790	0/1	0/0
chr6	4755829	0/1	0/0
chr6	4772905	0/0	0/1
chr6	4860653	0/0	0/1
chr6	4981398	0/0	0/1
chr6	4986093	0/0	0/1
chr6	5010205	0/1	0/0
chr6	5603144	0/0	0/1
chr6	5974457	0/0	0/1
chr6	5985517	0/0	0/1
chr6	6256976	0/1	0/0
chr6	6615341	0/0	0/1
chr6	6615363	0/0	0/1
chr6	6615619	0/0	0/1
chr6	6615743	0/0	0/1
chr6	6739392	0/1	0/0
chr6	7141499	0/1	0/0
chr6	7190850	0/0	0/1
chr6	7921853	0/1	0/0
chr6	7999505	0/1	0/0
chr6	7999529	0/1	0/0
chr6	8028759	0/1	0/0
chr6	8136935	0/0	0/1
chr6	8149657	0/0	0/1
chr6	8192786	0/0	0/1
chr6	8659762	0/1	0/0
chr6	8931494	0/1	0/0
chr6	8959301	0/1	0/0
chr6	9208829	0/0	0/1
chr6	9420715	0/1	0/0
chr6	9484045	0/0	0/1
chr6	9491971	0/1	0/0
chr6	9522861	0/0	0/1
chr6	9779494	0/0	0/1
chr6	9920751	0/0	0/1
chr6	10230202	0/0	0/1
chr6	10413074	0/1	0/0
chr6	10487854	0/1	0/0
chr6	10559939	0/1	0/0
chr6	10597180	0/0	0/1
chr6	10886414	0/1	0/0
chr6	10899925	0/0	0/1
chr6	11031742	0/1	0/0
chr6	11178711	0/0	0/1
chr6	11677354	0/0	0/1
chr6	11704329	0/1	0/0
chr6	11704407	0/0	0/1
chr6	11722261	0/0	0/1
chr6	11874854	0/1	0/0
chr6	11878849	0/0	0/1
chr6	11906409	0/0	0/1
chr6	11964950	0/0	0/1
chr6	12124851	0/1	0/0
chr6	12255827	0/1	0/0
chr6	12321611	0/1	0/0
chr6	12374133	0/0	0/1
chr6	12374154	0/0	0/1
chr6	12385616	0/1	0/0
chr6	12442914	0/1	0/0
chr6	12463535	0/0	0/1
chr6	12465536	0/1	0/0
chr6	12473951	0/1	0/0
chr6	12577354	0/0	0/1
chr6	12667687	0/1	0/0
chr6	12702925	0/1	0/0
chr6	12754141	0/0	0/1
chr6	12912213	0/1	0/0
chr6	13013727	0/1	0/0
chr6	13014882	0/1	0/0
chr6	13094044	0/0	0/1
chr6	13204833	0/1	0/0
chr6	13344487	0/1	0/0
chr6	13697541	0/0	1/1
chr6	13722852	0/0	0/1
chr6	13723447	0/1	0/0
chr6	13882571	0/1	0/0
chr6	13886662	0/1	0/0
chr6	13899625	0/1	0/0
chr6	13905254	0/1	0/0
chr6	13953941	0/1	0/0
chr6	14303978	0/1	0/0
chr6	14304702	0/1	0/0
chr6	14306431	0/1	0/0
chr6	14307241	0/1	0/0
chr6	14364220	0/1	0/0
chr6	14388430	0/1	0/0
chr6	14418514	0/0	0/1
chr6	14559605	0/1	0/0
chr6	14596464	0/0	1/1
chr6	14637881	0/1	0/0
chr6	14637913	0/1	0/0
chr6	14785982	0/0	0/1
chr6	14981232	0/1	0/0
chr6	14981273	0/0	0/1
chr6	15049139	0/1	0/0
chr6	15248772	0/1	0/0
chr6	15319125	0/0	0/1
chr6	15335851	0/1	0/0
chr6	15335943	0/1	0/0
chr6	15335979	0/1	0/0
chr6	15370968	0/0	0/1
chr6	15370976	0/0	0/1
chr6	15431853	0/1	0/0
chr6	15540457	0/1	0/0
chr6	15652625	0/0	0/1
chr6	15652680	0/0	0/1
chr6	15652934	0/0	0/1
chr6	15679468	0/1	0/0
chr6	15693484	0/1	0/0
chr6	15750909	0/1	0/0
chr6	16051099	0/1	0/0
chr6	16052335	0/1	0/0
chr6	16109747	0/0	0/1
chr6	16330718	0/1	0/0
chr6	16349021	0/1	0/0
chr6	16402542	0/0	0/1
chr6	16772367	0/0	0/1
chr6	16779344	0/0	0/1
chr6	16789779	0/1	0/0
chr6	16915613	0/1	0/0
chr6	17078731	0/0	0/1
chr6	17139173	0/0	0/1
chr6	17258152	0/1	0/0
chr6	17676674	0/1	0/0
chr6	17779390	0/0	0/1
chr6	17844131	0/1	0/0
chr6	18435115	0/1	0/0
chr6	18747511	0/0	0/1
chr6	18984752	0/0	0/1
chr6	19130739	0/1	0/0
chr6	19263072	0/1	0/0
chr6	19285098	0/1	0/0
chr6	19349734	0/1	0/0
chr6	19565127	0/1	0/0
chr6	20232324	0/2	0/1
chr6	20726396	0/0	0/1
chr6	20754743	0/1	0/0
chr6	21129302	0/0	0/1
chr6	21406767	0/0	0/1
chr6	21407935	0/1	0/0
chr6	21592837	0/0	0/1
chr6	21616756	0/0	0/1
chr6	21664332	0/1	0/0
chr6	22286113	0/0	0/1
chr6	22492527	0/1	0/0
chr6	22492530	0/1	0/0
chr6	22638888	0/1	0/0
chr6	22638904	0/1	0/0
chr6	22746697	0/0	0/1
chr6	23149618	0/0	0/1
chr6	23150157	0/1	0/0
chr6	23198176	0/0	0/1
chr6	23526140	0/0	0/1
chr6	24248723	0/1	0/0
chr6	25095881	0/1	0/0
chr6	25159899	0/0	0/1
chr6	25302450	0/1	0/0
chr6	25836727	0/0	0/1
chr6	26030814	0/1	0/0
chr6	26278448	0/1	0/0
chr6	26353452	0/0	0/1
chr6	26642309	0/1	0/0
chr6	26645077	0/1	0/0
chr6	27005102	0/0	0/1
chr6	27326804	0/0	0/1
chr6	27326853	0/0	0/1
chr6	27328919	0/0	0/1
chr6	27332450	0/0	0/1
chr6	27427738	0/0	0/1
chr6	27541336	0/0	0/1
chr6	27609125	0/1	0/0
chr6	28301943	0/1	0/0
chr6	28306814	0/0	0/1
chr6	28309059	0/1	0/0
chr6	28309666	0/1	0/0
chr6	28310085	0/0	0/1
chr6	28315130	0/0	0/1
chr6	28919470	0/1	0/0
chr6	29166157	0/1	0/0
chr6	30104346	0/0	0/1
chr6	30671831	0/1	0/0
chr7	60946	0/0	0/1
chr7	61215	0/1	0/0
chr7	373913	0/0	0/1
chr7	377502	0/0	0/1
chr7	676962	0/0	0/1
chr7	831720	0/1	0/0
chr7	848057	0/1	0/0
chr7	988689	0/1	0/0
chr7	1217924	0/1	0/0
chr7	1252093	0/1	0/0
chr7	1295346	0/1	0/0
chr7	1304870	0/1	0/0
chr7	1305269	0/1	0/0
chr7	1660506	0/0	0/1
chr7	2009835	0/0	0/1
chr7	2041821	0/1	0/0
chr7	2168573	0/1	0/0
chr7	2361938	0/0	0/1
chr7	2606610	0/0	0/1
chr7	2639595	0/1	0/0
chr7	2858076	0/1	0/0
chr7	2981602	0/0	0/1
chr7	3098998	0/0	0/1
chr7	3292107	0/0	0/1
chr7	3292117	0/0	0/1
chr7	3292134	0/0	0/1
chr7	3297232	0/0	0/1
chr7	3308801	0/1	0/0
chr7	3343381	0/1	0/0
chr7	3368151	0/1	0/0
chr7	3375516	0/1	0/0
chr7	3375537	0/1	0/0
chr7	3518098	0/0	0/1
chr7	3521032	0/0	0/1
chr7	3521038	0/0	0/1
chr7	3523578	0/1	0/0
chr7	3550184	0/1	0/0
chr7	3729920	0/1	0/0
chr7	3730627	0/0	0/1
chr7	3746186	0/0	0/1
chr7	3746600	0/1	0/0
chr7	4000337	0/0	0/1
chr7	4015031	0/0	0/1
chr7	4035710	0/1	0/0
chr7	4179829	0/1	0/0
chr7	4197073	0/1	0/0
chr7	4197177	0/1	0/0
chr7	4197400	0/0	0/1
chr7	4200469	0/0	0/1
chr7	4284725	0/0	0/1
chr7	4314505	0/1	0/0
chr7	4639131	0/0	0/1
chr7	4872867	0/1	0/0
chr7	4881508	0/1	0/0
chr7	4927183	0/0	0/1
chr7	4962915	0/1	0/0
chr7	5179071	0/0	0/1
chr7	5192983	0/0	0/1
chr7	5335602	0/0	0/1
chr7	5343351	0/0	0/1
chr7	5364277	0/1	0/0
chr7	5381860	0/0	0/1
chr7	5382011	0/0	0/1
chr7	5386974	0/0	0/1
chr7	5393241	0/1	0/0
chr7	5398180	0/1	0/0
chr7	5484847	0/0	0/1
chr7	5580912	0/0	0/1
chr7	5635486	0/0	0/1
chr7	5638421	0/0	0/1
chr7	5638472	0/0	0/1
chr7	5638968	0/1	0/0
chr7	5712026	0/0	0/1
chr7	5789073	0/1	0/0
chr7	5821174	0/0	0/1
chr7	5880035	0/0	0/1
chr7	5882908	0/0	0/1
chr7	5886671	0/0	0/1
chr7	5888499	0/0	0/1
chr7	5892068	0/0	0/1
chr7	5899093	0/1	0/0
chr7	5901034	0/0	0/1
chr7	5901059	0/0	0/1
chr7	5901130	0/0	0/1
chr7	5902348	0/1	0/0
chr7	5958144	0/1	0/0
chr7	5985817	0/1	0/2
chr7	6008139	0/0	0/1
chr7	6023890	0/0	0/1
chr7	6397844	0/0	0/1
chr7	6421533	0/0	0/1
chr7	6421544	0/0	0/1
chr7	6449267	0/0	0/1
chr7	6521109	0/0	0/1
chr7	6667796	0/0	0/1
chr7	6742091	0/0	0/1
chr7	6750368	0/1	0/0
chr7	6781306	0/0	0/1
chr7	6871766	0/0	0/1
chr7	6876832	0/1	0/0
chr7	6891670	0/1	0/0
chr7	6979063	0/0	0/1
chr7	6989588	0/1	0/0
chr7	7116342	0/0	0/1
chr7	7315275	0/0	0/1
chr7	7315281	0/0	0/1
chr7	7335755	0/0	0/1
chr7	7373847	0/1	0/0
chr7	7400910	0/0	0/1
chr7	7467537	0/1	0/0
chr7	7482310	0/1	0/0
chr7	7602779	0/1	0/0
chr7	7603175	0/1	0/0
chr7	7613069	0/1	0/0
chr7	7613081	0/1	0/0
chr7	7643306	0/1	0/0
chr7	7647504	0/1	0/0
chr7	7784317	0/1	0/0
chr7	7867495	0/1	0/0
chr7	7894866	0/1	0/0
chr7	7958692	0/0	0/1
chr7	8154465	0/0	0/1
chr7	8218533	0/0	0/1
chr7	8509761	0/0	0/1
chr7	8712499	0/1	0/0
chr7	9070243	0/0	0/1
chr7	9223210	0/0	0/1
chr7	9321706	0/1	0/0
chr7	9321729	0/1	0/0
chr7	9613789	0/0	0/1
chr7	9637270	0/1	0/0
chr7	9839712	0/1	0/0
chr7	9839830	0/1	0/0
chr7	9839915	0/1	0/0
chr7	9839940	0/1	0/0
chr7	9858795	0/1	0/0
chr7	9989832	0/0	0/1
chr7	10075914	0/1	0/0
chr7	10360947	0/0	0/1
chr7	10364414	0/0	0/1
chr7	10366124	0/0	0/1
chr7	10509361	0/0	0/1
chr7	10566895	0/0	0/1
chr7	10566908	0/0	0/1
chr7	10567002	0/0	0/1
chr7	10692212	0/0	0/1
chr7	10762622	0/0	0/1
chr7	10996933	0/0	0/1
chr7	11552879	0/1	0/0
chr7	11556747	0/1	0/0
chr7	11700660	0/1	0/0
chr7	11700815	0/0	0/1
chr7	11702225	0/1	0/0
chr7	11864425	0/1	0/0
chr7	11896954	0/1	0/0
chr7	11934990	0/0	0/1
chr7	12209421	0/1	0/0
chr7	12209428	0/1	0/0
chr7	12244703	0/1	0/0
chr7	12283205	0/0	0/1
chr7	12283662	0/0	0/1
chr7	13537835	0/0	0/1
chr7	13621817	0/0	0/1
chr7	13654242	0/0	0/1
chr7	14917768	0/1	0/0
chr7	15592337	0/0	0/1
chr7	16709446	0/1	0/0
chr7	16710270	0/0	0/1
chr7	17243398	0/1	0/0
chr7	17243481	0/1	0/0
chr7	17884044	0/1	0/0
chr7	17972001	0/1	0/0
chr7	18640451	0/0	0/1
chr7	19108860	0/1	0/0
chr7	19266100	0/1	0/0
chr7	20189161	0/1	0/0
chr7	20393632	0/1	0/0
chr7	21590612	0/0	0/1
chr7	22017034	0/1	0/0
chr7	22248481	0/1	0/0
chr7	22311590	0/0	0/1
chr7	22339428	0/1	0/0
chr7	22340635	0/0	0/1
chr7	22340852	0/0	0/1
chr7	22341408	0/0	0/1
chr8	51621	0/0	0/1
chr8	451149	0/0	0/1
chr8	451410	0/1	0/0
chr8	660247	0/1	0/0
chr8	670706	0/1	0/0
chr8	758219	0/0	0/1
chr8	825717	0/1	0/0
chr8	848411	0/1	0/0
chr8	858356	0/0	0/1
chr8	1025528	0/1	0/0
chr8	1025538	0/1	0/0
chr8	1214347	0/0	0/1
chr8	1266612	0/0	0/1
chr8	1448010	0/1	0/0
chr8	1452365	0/0	0/1
chr8	2073671	0/1	0/0
chr8	2073688	0/1	0/0
chr8	2073971	0/1	0/0
chr8	2075000	0/1	0/0
chr8	2114880	0/1	0/0
chr8	2125349	0/1	0/0
chr8	2125458	0/0	0/1
chr8	2136342	0/0	0/1
chr8	2164919	0/1	0/0
chr8	2171920	0/1	0/0
chr8	2325821	0/0	0/1
chr8	2325864	0/0	0/1
chr8	2443213	0/1	0/0
chr8	2452191	0/1	0/0
chr8	2507008	0/0	0/1
chr8	2655732	0/1	0/0
chr8	2659030	0/1	0/0
chr8	2674953	0/1	0/0
chr8	2842994	0/1	0/0
chr8	3017527	0/0	0/1
chr8	3046571	0/0	0/1
chr8	3055373	0/0	0/1
chr8	3160936	0/1	0/0
chr8	3162498	0/0	0/1
chr8	3202130	0/0	0/1
chr8	3209308	0/0	0/1
chr8	3211075	0/0	0/1
chr8	3271004	0/1	0/0
chr8	3648018	0/1	0/0
chr8	3701562	0/0	0/1
chr8	3701597	0/0	0/1
chr8	3747633	0/0	0/1
chr8	3793720	0/0	0/1
chr8	3872505	0/1	0/0
chr8	3877616	0/0	0/1
chr8	3921571	0/0	0/1
chr8	4223779	0/0	0/1
chr8	4229880	0/1	0/0
chr8	4247878	0/1	0/0
chr8	4875203	0/0	0/1
chr8	4875298	0/0	0/1
chr8	4953933	0/0	0/1
chr8	5081330	0/1	0/0
chr8	5091192	0/0	0/1
chr8	5171957	0/0	0/1
chr8	5181068	0/0	0/1
chr8	5334175	0/0	0/1
chr8	5334214	0/0	0/1
chr8	5457829	0/0	0/1
chr8	5527426	0/0	0/1
chr8	5655460	0/0	0/1
chr8	5952548	0/1	0/0
chr8	5957377	0/0	0/1
chr8	6167732	0/0	0/1
chr8	6205979	0/0	0/1
chr8	6211212	0/1	0/0
chr8	6211277	0/0	0/1
chr8	6267305	0/0	0/1
chr8	6272833	0/1	0/0
chr8	6295305	0/1	0/0
chr8	6295660	0/1	0/0
chr8	6311881	0/1	0/0
chr8	6402868	0/1	0/0
chr8	6605299	0/1	0/0
chr8	6637176	0/0	0/1
chr8	6918634	0/0	0/1
chr8	6918652	0/0	0/1
chr8	6918880	0/1	0/0
chr8	6921091	0/0	0/1
chr8	7008367	0/0	0/1
chr8	7008524	0/0	0/1
chr8	7046256	0/1	0/0
chr8	7236699	0/1	0/0
chr8	7309724	0/1	0/0
chr8	7310261	0/0	0/1
chr8	7318298	0/0	0/1
chr8	7584076	0/0	0/1
chr8	7584204	0/1	0/0
chr8	7594013	0/0	0/1
chr8	7617391	0/0	0/1
chr8	7660212	0/1	0/0
chr8	7660248	0/1	0/0
chr8	7692155	0/1	0/0
chr8	7763117	0/0	0/1
chr8	7797267	0/0	0/1
chr8	7871654	0/1	0/0
chr8	7873892	0/1	0/0
chr8	7874032	0/1	0/0
chr8	7878549	0/0	0/1
chr8	7880970	0/0	0/1
chr8	7885908	0/0	0/1
chr8	7907974	0/1	0/0
chr8	7913901	0/0	0/1
chr8	7916335	0/0	0/1
chr8	7916375	0/0	0/1
chr8	7920396	0/0	0/1
chr8	7980303	0/1	0/0
chr8	8004185	0/1	0/0
chr8	8004277	0/1	0/0
chr8	8038218	0/0	0/1
chr8	8067317	0/1	0/0
chr8	8083181	0/0	0/1
chr8	8085995	0/1	0/0
chr8	8088618	0/1	0/0
chr8	8173532	0/1	0/0
chr8	8224242	0/1	0/0
chr8	8225435	0/0	0/1
chr8	8297402	0/1	0/0
chr8	8318692	0/1	0/0
chr8	8318808	0/1	0/0
chr8	8320040	0/1	0/0
chr8	8352971	0/1	0/0
chr8	8362560	0/1	0/0
chr8	8362624	0/1	0/0
chr8	8436439	0/1	0/0
chr8	8455486	0/0	0/1
chr8	8470828	0/0	0/1
chr8	8564080	0/1	0/0
chr8	8664860	0/1	0/0
chr8	8680827	0/1	0/0
chr8	8704960	0/1	0/0
chr8	8722457	0/0	0/1
chr8	8840342	0/1	0/0
chr8	8893020	0/1	0/0
chr8	8896317	0/0	0/1
chr8	8902221	0/0	0/1
chr8	9165732	0/0	0/1
chr8	9212842	0/1	0/0
chr8	9285509	0/1	0/0
chr8	9293866	0/0	0/1
chr8	9333745	0/0	0/1
chr8	9335462	0/1	0/0
chr8	9349000	0/0	0/1
chr8	9349050	0/0	0/1
chr8	9371848	0/1	0/0
chr8	9430821	0/1	0/0
chr8	9579157	0/1	0/0
chr8	9776956	0/1	0/0
[truncated: 117 more rows]

## Sheet: Table S2
Supplementary Table S2 Mutation specific expressed genes.
Gene ID
LOC18784092
LOC109948018
LOC109947867
LOC109949248
LOC109946451
LOC109946777
LOC109948899
LOC109948764
LOC18773796
LOC18771118
LOC18769240
LOC18789245
LOC109949602
LOC109949780
LOC109949636
LOC109947957
LOC18781461
LOC18775767
LOC18788286
LOC18783103
LOC109948040
LOC109948079
LOC109948254
LOC109948092
LOC109948093
LOC18782763
LOC18783934
LOC18782362
LOC18784441
LOC109948143
LOC18784021
LOC18781912
LOC18782340
LOC18782824
LOC18781857
LOC109948148
LOC18782917
LOC18783968
LOC18783485
LOC18778780
LOC109948460
LOC18780188
LOC18789281
LOC18780532
LOC18781264
LOC18779274
LOC109948837
LOC109948525
LOC18792830
LOC109948546
LOC18779787
LOC18779190
LOC18780778
LOC109948600
LOC109948603
LOC18779162
LOC18779870
LOC109948652
LOC109948444
LOC18781546
LOC109948689
LOC109948704
LOC109948495
LOC109948916
LOC18778585
LOC18776605
LOC18777387
LOC109949227
LOC18776623
LOC109949306
LOC109949308
LOC109949319
LOC18777364
LOC18776370
LOC18777170
LOC18778042
LOC18777814
LOC18776625
LOC18776908
LOC109949140
LOC18777571
LOC18775976
LOC18776244
LOC18777052
LOC109949145
LOC18775829
LOC18777750
LOC109946542
LOC18776921
LOC18776815
LOC18777423
LOC18776548
LOC18773398
LOC109949475
LOC18774253
LOC18773089
LOC109949612
LOC109949642
LOC109949676
LOC18774779
LOC18774726
LOC109946775
LOC18788586
LOC109949737
LOC109949520
LOC18775380
LOC18774413
LOC109949805
LOC109949456
LOC18773119
LOC18772957
LOC18772440
LOC18769489
LOC18770704
LOC18790006
LOC109950320
LOC109950329
LOC18770889
LOC109950356
LOC109950359
LOC109950460
LOC18784209
LOC18771790
LOC18771409
LOC109950452
LOC18770905
LOC109950174
LOC18771826
LOC18769276
LOC18771800
LOC18770907
LOC109946865
LOC109950432
LOC109950476
LOC18771023
LOC18770075
LOC18771715
LOC109950443
LOC18769052
LOC109950214
LOC18769358
LOC18769181
LOC109950447
LOC109950675
LOC18767321
LOC18767460
LOC18767930
LOC18768306
LOC109950574
LOC109950636
LOC18768852
LOC109950791
LOC109950793
LOC109950795
LOC18767043
LOC109946302
LOC109950819
LOC109946318
LOC18766543
LOC18768950
LOC109950752
LOC109950873
LOC18767994
LOC109950687
LOC18767210
LOC109946251
LOC109946292
LOC18768833
LOC18768373
LOC18787736
LOC18789431
LOC18790670
LOC18793688
LOC18789591
LOC18793162
LOC18790724
LOC18788935
LOC18791746
LOC18790159
LOC18793426
LOC109947523
LOC18793267
LOC18791539
LOC18790047
LOC109946538
LOC109946441
LOC109946671
LOC18792593
LOC18791057
LOC18792645
LOC18790858
LOC18792367
LOC18789403
LOC109947594
LOC18793062
LOC18785642
LOC18785264
LOC109947247
LOC109947274
LOC109947608
LOC109947295
LOC109947025
LOC109947297
LOC109947301
LOC109947038
LOC18785749
LOC18789636
LOC18785004
LOC18787428
LOC109948975
LOC18787496
LOC18787679
LOC18787366
LOC18786516
LOC18787677
LOC18786283
LOC18786782
LOC18784748
LOC18785489
LOC18784607
LOC18785078
LOC18784986
LOC109947713
LOC18785814
LOC18787568
LOC18785733
LOC109949740
LOC18785926
LOC18785320
LOC18786148
LOC18786845
LOC18781763
LOC18783785
LOC18793422
LOC18782816
LOC18784042
LOC18789436
LOC18784197
LOC18782432
LOC18783066
LOC18781979
LOC18782894
LOC18773415
LOC18774553
LOC109948969
LOC109950232
LOC109947404
LOC109950393
LOC109950763
LOC109947353
LOC109946396
LOC109948463
LOC109949001
LOC18779678
LOC109947131
LOC109950606
LOC18783271
LOC109947946
LOC18773467
LOC109946409
LOC109949343
LOC109948731
LOC109949784
LOC109948059
LOC109948238
LOC18782017
LOC18784074
LOC18783235
LOC18784233
LOC18781613
LOC109948174
LOC18781717
LOC18782815
LOC18779464
LOC109948873
LOC18780834
LOC18781445
LOC18781133
LOC18778694
LOC18781241
LOC18780241
LOC109948679
LOC18779504
LOC18787850
LOC18777570
LOC18776863
LOC18777011
LOC18777897
LOC109949139
LOC18775990
LOC109946528
LOC109946529
LOC18777706
LOC18776119
LOC18774856
LOC18775441
LOC18773216
LOC18772631
LOC18774560
LOC18775628
LOC18774024
LOC109949498
LOC18772081
LOC109949741
LOC18774680
LOC109949751
LOC18774388
LOC18772659
LOC18769110
LOC109950292
LOC18771656
LOC109950130
LOC18793595
LOC18770723
LOC109950193
LOC109950409
LOC18769918
LOC109946237
LOC109950782
LOC109950792
LOC18766252
LOC109950855
LOC18788994
LOC18766279
LOC18767670
LOC18767035
LOC109947051
LOC18768879
LOC109946298
LOC109947091
LOC109947118
LOC109946746
LOC18789151
LOC18789766
LOC18792691
LOC18793910
LOC18791518
LOC18790943
LOC109946691
LOC109950154
LOC18788876
LOC18785860
LOC18787221
LOC109947246
LOC109947268
LOC18786712
LOC109947491
LOC18792931
LOC18787806
LOC109947335
LOC109947158
LOC109947370
LOC109947632
LOC18786150
LOC109947468
LOC18786447
LOC18785810
LOC18786078
LOC18786971
LOC18787352
LOC109947604
LOC18787681
LOC18787030
LOC109947851
LOC18784289
LOC109947945
LOC18784087
LOC109948245
LOC109950662
LOC109947401
LOC109950373
LOC18782930
LOC109949448
LOC109948394
LOC109950631
LOC18766911
LOC18766070
LOC18782276
LOC109948449
LOC18778523
LOC109949006
LOC18780244
LOC18779869
LOC109950658
LOC18778888
LOC109948454
LOC109948853
LOC109949230
LOC18792019
LOC18790326
LOC18776959
LOC18777486
LOC109949205
LOC18792868
LOC109949884
LOC109949583
LOC18774168
LOC109949537
LOC109949640
LOC18793734
LOC109949564
LOC18775331
LOC18773270
LOC18771053
LOC18770987
LOC109950155
LOC18771857
LOC18769709
LOC18769954
LOC18769378
LOC18768457
LOC109950810
LOC18767929
LOC18766857
LOC18766328
LOC18767654
LOC109946861
LOC18790445
LOC18793100
LOC18793114
LOC18789801
LOC18791802
LOC109947711
LOC18786156
LOC109947066
LOC109947241
LOC109947984
LOC18786239
LOC18787177
LOC18785647
LOC109948542
LOC109947618
LOC18785010
LOC109946470
LOC109948163
LOC109948274
LOC18783394
LOC109947914
LOC109947043
LOC18786688
LOC109948729
LOC109948986
LOC109946589
LOC18789009
LOC18781715
LOC18784295
LOC18788352
LOC18784372
LOC109948202
LOC109948221
LOC109950336
LOC18778917
LOC18779045
LOC18780628
LOC18789937
LOC109948638
LOC109946867
LOC109948741
LOC109948749
LOC109948920
LOC109946442
LOC18775934
LOC18776299
LOC18774025
LOC18769843
LOC18769900
LOC109946633
LOC18769422
LOC18771035
LOC18769259
LOC18769784
LOC18768749
LOC18768231
LOC18793116
LOC109947203
LOC18790872
LOC109947621
LOC109947557
LOC18787521
LOC18785388
LOC18784749
LOC18785554
LOC18784745
LOC18788096
LOC109948968
LOC109947805
LOC18782163
LOC18783656
LOC109948632
LOC109947079
LOC109947313
LOC109948214
LOC109947083
LOC18780768
LOC109948907
LOC18778478
LOC18793214
LOC109948861
LOC109948678
LOC18779671
LOC18793233
LOC18774701
LOC18775139
LOC18774804
LOC18775428
LOC18771518
LOC18781549
LOC18786539
LOC18777339
LOC18782712
LOC18778662
LOC109949668
LOC109949340
LOC18779637
LOC18783012
LOC109948511
LOC109949129
LOC18772882
LOC18775465
LOC18793301
LOC109947635
LOC18787436
LOC18789813
LOC109948795
LOC109950823
LOC109949874
LOC109947841
LOC18783815
LOC18782035
LOC109950303
LOC18770382
LOC109950814
LOC18767441
LOC109946460
LOC109949911
LOC109947324
LOC18772098
LOC109949010
LOC18780372
LOC18779025
LOC18775177
LOC18767092
LOC109946570
LOC18785440
LOC109946666
LOC109949264
LOC109947860
LOC18782936
LOC18788304
LOC18784899
LOC109950882
LOC18780860
LOC18774278
LOC109947865
LOC18783044
LOC18778923
LOC18773341
LOC18770886
LOC18769055
LOC18771607
LOC18766416
LOC18788058
LOC18777850
LOC18773978
LOC18774097
LOC18785868
LOC109947858
LOC18780502
LOC18780620
LOC18784034
LOC18784247
LOC18780310
LOC18784543
LOC18793755
LOC18774549
LOC109946308
LOC18776602
LOC109949014

## Sheet: Table S3
Supplementary Table S3 Differential expressed genes.
Gene_id	Gene name	Gene description	FC(Mutation/WT)	Log2FC(Mutation/WT)	Pvalue	Padjust	Significant	Regulate	WT replicate 1	WT replicate 2	WT replicate 3	Mutation replicate 1	Mutation replicate 2	Mutation replicate 3	WT	Mutation
gene16118	LOC18777766	putative RING-H2 finger protein ATL21A	0.004	-8.05997	2.61744e-08	5.43292e-06	yes	down	9.57	0.63	8.28	0	0	0.08	6.16	0.0266667
gene8713	LOC18784765	cyclic nucleotide-gated ion channel 1	25.454	4.6698	4.50145e-72	4.20458e-68	yes	up	0.72	0.79	1.11	23.37	20.09	25.38	0.873333	22.9467
gene17148	LOC18775821	uncharacterized LOC18775821, transcript variant X1	4.946	2.30627	5.00062e-28	3.11388e-24	yes	up	10.65	17.21	12.15	63.83	58.27	69.55	13.3367	63.8833
gene10457	LOC18784230	uncharacterized LOC18784230	4.225	2.07894	2.44454e-25	1.14166e-21	yes	up	107.23	173.95	143.91	698	562.56	617.75	141.697	626.103
gene12460	LOC18778663	non-classical arabinogalactan protein 31	3.818	1.9329	1.01677e-23	3.79886e-20	yes	up	12.7	14.37	12	43.33	51.94	57.26	13.0233	50.8433
gene10458	LOC109948176	uncharacterized LOC109948176, transcript variant X3	2.48	1.31061	3.06235e-22	8.08218e-19	yes	up	87.97	103.22	106.78	342.28	284.05	291.19	99.3233	305.84
gene10456	LOC18781807	uncharacterized LOC18781807	4.302	2.10496	3.46113e-22	8.08218e-19	yes	up	19.33	22.8	19.54	90.29	96.57	90.53	20.5567	92.4633
gene10459	LOC18781809	uncharacterized LOC18781809	4.302	2.10496	3.46113e-22	8.08218e-19	yes	up	19.33	22.8	19.54	90.29	96.57	90.53	20.5567	92.4633
gene22111	LOC18771128	uncharacterized LOC18771128	4.831	2.2723	1.03227e-19	2.14265e-16	yes	up	20.4	16.94	11.63	102.61	70.38	69.08	16.3233	80.69
gene23835	LOC18766888	protein PHLOEM PROTEIN 2-LIKE A1	2.48	1.31019	2.53961e-19	4.74424e-16	yes	up	71.91	84.22	85.18	228.6	185.37	202.72	80.4367	205.563
gene17242	LOC109949368	uncharacterized LOC109949368	0.008	-6.88701	1.96136e-95	3.66402e-91	yes	down	287.39	750.71	506.36	4.49	4.49	3.78	514.82	4.25333
MSTRG.4982		-	0.014	-6.16048	1.7424e-05	0.00111472	yes	down	17.54	0.45	13.51	0.24	0	0.22	10.5	0.153333
gene21043	LOC18771289	plant cysteine oxidase 2	9.153	3.19428	5.99634e-18	8.61674e-15	yes	up	3.13	3.01	1.06	27.66	18.57	20.33	2.4	22.1867
gene20647	LOC18775495	uncharacterized LOC18775495	2.418	1.27361	2.37324e-17	3.16675e-14	yes	up	38.4	44.75	48.94	121.13	101.51	104.69	44.03	109.11
gene15070	LOC18777506	uncharacterized LOC18777506	0.022	-5.53333	0.000838644	0.0204804	yes	down	0.74	0.36	1.18	0	0	0	0.76	0
gene10455	LOC18783155	uncharacterized LOC18783155	4.702	2.23334	4.71015e-17	5.4994e-14	yes	up	63.01	102.04	140.72	529.65	500.45	473.71	101.923	501.27
gene2923	LOC18789491	uncharacterized LOC18789491	2.603	1.38002	8.21026e-17	9.02211e-14	yes	up	369.25	487.11	410.58	1349.01	1127.43	988.76	422.313	1155.07
gene23838	LOC18766909	protein PHLOEM PROTEIN 2-LIKE A1	3.325	1.73351	2.2732e-15	2.3592e-12	yes	up	13.42	19.27	16.85	68.78	49.32	51.66	16.5133	56.5867
gene5654	LOC18786344	uncharacterized LOC18786344	0.023	-5.46992	0.0008568	0.0207603	yes	down	1.55	1.93	3.47	0	0	0	2.31667	0
gene20819	LOC18773780	GDSL esterase/lipase LTL1	0.024	-5.35815	3.4795e-05	0.00189506	yes	down	0.64	3.02	1.92	0	0.14	0	1.86	0.0466667
gene6753	LOC18785055	glycine-rich protein A3, transcript variant X1	2.122	1.08547	2.43818e-14	2.04927e-11	yes	up	58.98	71.52	71.1	157.74	146.54	137.24	67.2	147.173
gene1085	LOC18793783	heterogeneous nuclear ribonucleoprotein A2 homolog 1	2.657	1.40967	2.49667e-14	2.04927e-11	yes	up	73.76	64.14	95.08	219.66	211.66	212.11	77.66	214.477
gene11187	LOC18781906	uncharacterized LOC18781906	12.496	3.6434	2.52306e-14	2.04927e-11	yes	up	6.33	3.23	1.21	62.07	29.78	46.13	3.59	45.9933
MSTRG.16166		-	0.027	-5.23264	0.00091272	0.0217481	yes	down	2.55	0.33	1.5	0	0	0.11	1.46	0.0366667
gene20918	LOC18772119	protein HEADING DATE 3A	2.455	1.29582	4.95904e-14	3.7056e-11	yes	up	59.84	54.48	42.66	137.66	137.86	120.08	52.3267	131.867
gene22934	LOC18770925	cytokinin dehydrogenase 3	0.03	-5.06138	7.08319e-08	1.21395e-05	yes	down	2.96	0.69	2.04	0	0.14	0.03	1.89667	0.0566667
gene4716	LOC18793059	amino acid permease 3, transcript variant X2	3.403	1.76678	2.24534e-13	1.55353e-10	yes	up	10.63	21.18	18.46	59.99	60.74	54.4	16.7567	58.3767
gene21659	LOC18770510	cytochrome P450 93A3	10.078	3.33321	8.21814e-13	5.48297e-10	yes	up	0.17	0.65	0.68	4.94	6.26	4.41	0.5	5.20333
gene3596	LOC18791690	jacalin-related lectin 3	2.993	1.5817	9.68776e-13	6.24059e-10	yes	up	4.38	7.25	5.59	17.77	15.71	19.6	5.74	17.6933
gene11186	LOC18784340	uncharacterized LOC18784340	8.922	3.15744	1.08705e-12	6.76763e-10	yes	up	13.85	14.48	3.31	126.43	75.94	88.36	10.5467	96.91
gene13884	LOC109948893	(-)-alpha-pinene synthase-like	36.284	5.18126	1.12305e-12	6.76763e-10	yes	up	0.05	0.36	0	7.14	3.38	4.68	0.136667	5.06667
gene22576	LOC18769909	receptor homology region, transmembrane domain- and RING domain-containing protein 1	2.165	1.11446	1.27279e-12	7.43032e-10	yes	up	70.27	96.42	73.45	200.48	173.17	182.17	80.0467	185.273
gene22108	LOC18771548	leucine-rich repeat receptor-like protein kinase PXC1	2.246	1.16764	1.66424e-12	9.42111e-10	yes	up	12.03	10.74	13.3	26.36	25.69	30.69	12.0233	27.58
gene23570	LOC18768098	probable sucrose-phosphate synthase 4	3.055	1.611	1.72006e-12	9.4507e-10	yes	up	5.01	9.18	6.23	20.27	20.83	22.33	6.80667	21.1433
gene24975	LOC18767038	probable beta-D-xylosidase 5	4.19	2.06681	2.41247e-12	1.28764e-09	yes	up	0.9	0.83	0.94	4.06	3.6	3.73	0.89	3.79667
gene7881	LOC18786995	3-ketoacyl-CoA synthase 19	0.031	-5.01812	0.000117432	0.00477941	yes	down	0.87	5.22	0.69	0	0.22	0	2.26	0.0733333
gene13252	LOC109949014	probable inactive leucine-rich repeat receptor kinase XIAO	378.628	8.56464	1.19357e-11	6.02626e-09	yes	up	0	0	0	5.08	2.62	3.45	0	3.71667
gene13861	LOC18779075	uncharacterized LOC18779075	4.499	2.16947	3.12149e-11	1.53454e-08	yes	up	5.38	3.91	5.94	29.62	19.35	22	5.07667	23.6567
gene7558	LOC18786015	LOB domain-containing protein 1	0.041	-4.60791	0.00257567	0.0455736	yes	down	2.04	1.76	1.23	0	0.2	0	1.67667	0.0666667
gene3045	LOC18789909	non-specific lipid-transfer protein 2	2.139	1.09661	3.95262e-11	1.84597e-08	yes	up	58.82	57.22	61.93	114.1	131.96	146.16	59.3233	130.74
gene13128	LOC18778686	haloacid dehalogenase-like hydrolase domain-containing protein 3, transcript variant X1	2.885	1.52881	5.38549e-11	2.45381e-08	yes	up	10.33	7.58	7.81	30.93	22.91	22.31	8.57333	25.3833
gene6904	LOC18785006	uncharacterized LOC18785006	0.044	-4.50693	3.59368e-05	0.0019459	yes	down	3.84	14.3	49.88	0	2.83	0.32	22.6733	1.05
gene20491	LOC18772195	heavy metal-associated isoprenylated plant protein 36	2.814	1.49257	1.56936e-10	6.81795e-08	yes	up	7.75	7.44	5.42	21.5	16.62	22.11	6.87	20.0767
gene11246	LOC18781655	LOB domain-containing protein 41	5.1	2.35045	2.97285e-10	1.2073e-07	yes	up	32.01	38.94	11.71	179.75	111.28	140.32	27.5533	143.783
gene6540	LOC18786510	beta-D-glucosyl crocetin beta-1,6-glucosyltransferase	0.044	-4.49789	8.20448e-05	0.00366669	yes	down	200.13	13.83	170.11	5.72	3.23	10.1	128.023	6.35
MSTRG.19375		-	0.044	-4.49514	0.00116704	0.0259233	yes	down	1.27	2.43	12.04	0	0	0.7	5.24667	0.233333
gene2922	LOC109946500	uncharacterized LOC109946500	2.256	1.1738	7.3023e-10	2.75857e-07	yes	up	173.47	132.68	203.56	430.22	399.03	380.34	169.903	403.197
gene9466	LOC18784461	ABC transporter G family member 29	0.046	-4.4512	4.35212e-18	6.77516e-15	yes	down	1.94	5.95	2.67	0.2	0.18	0.11	3.52	0.163333
gene15834	LOC18777462	ethylene-responsive transcription factor ERF027	0.046	-4.4393	9.817e-05	0.00416799	yes	down	0.78	0.6	6.56	0.08	0.16	0.14	2.64667	0.126667
gene22904	LOC18771139	protein ALP1-like	0.051	-4.2844	0.000247672	0.00814572	yes	down	6.52	45.19	186.43	2.8	3.36	6.26	79.38	4.14
gene5232	LOC18792481	UDP-glycosyltransferase 88F5	0.054	-4.22004	0.000287327	0.00916304	yes	down	1.24	0.38	1.32	0	0.06	0.1	0.98	0.0533333
gene13428	LOC18779997	probable glutathione S-transferase	0.057	-4.13817	0.000197614	0.00692613	yes	down	1.76	1.97	3.56	0	0.29	0.13	2.43	0.14
MSTRG.6331		-	0.06	-4.06469	0.000210009	0.00723833	yes	down	10.85	1.38	16.19	0.37	1.1	0.33	9.47333	0.6
gene11182	LOC18783977	uncharacterized LOC18783977	11.727	3.55172	2.6034e-09	8.54933e-07	yes	up	5.65	7.2	0.81	86.14	38.5	42.45	4.55333	55.6967
gene9391	LOC18783087	inorganic pyrophosphatase 1	2.219	1.14982	4.00481e-09	1.26803e-06	yes	up	13.23	19.72	16.83	41.66	34.6	36.85	16.5933	37.7033
gene13459	LOC18780753	9-cis-epoxycarotenoid dioxygenase NCED1, chloroplastic	0.062	-4.00656	0.000108069	0.00450634	yes	down	8.8	3.61	37.4	0.42	1.59	1.14	16.6033	1.05
gene2559	LOC18789644	thioredoxin H2	3.147	1.65393	4.36291e-09	1.33612e-06	yes	up	38.07	85.82	59.39	224.92	160.68	207.03	61.0933	197.543
gene208	LOC18793666	protein argonaute 10	2.178	1.1231	4.74823e-09	1.43067e-06	yes	up	6.13	8.27	6.91	13.81	18.61	14.84	7.10333	15.7533
gene11619	LOC18782177	probable galacturonosyltransferase-like 10	0.063	-3.9772	0.000193378	0.00685481	yes	down	10.52	27.06	114.99	1.37	2.6	5.88	50.8567	3.28333
gene9467	LOC18784098	ABC transporter G family member 29	0.068	-3.8731	1.19114e-05	0.000827203	yes	down	0.28	0.59	0.5	0.04	0.02	0.04	0.456667	0.0333333
gene16444	LOC18777392	calcium-binding protein CML38	0.073	-3.77831	0.00248408	0.0446632	yes	down	2.06	0.42	3.19	0.15	0.15	0.13	1.89	0.143333
gene4368	LOC18792167	uncharacterized LOC18792167	4.351	2.12124	6.02093e-09	1.67876e-06	yes	up	1.61	2.76	1.79	8.66	10.21	8.59	2.05333	9.15333
gene17128	LOC18777220	non-specific lipid-transfer protein 2	2.792	1.48133	6.15314e-09	1.6904e-06	yes	up	70.12	125.89	65.28	279.81	234.68	235.25	87.0967	249.913
MSTRG.951		-	2.339	1.22592	7.37943e-09	1.9979e-06	yes	up	18.76	26.37	27.71	55.19	59.56	61.09	24.28	58.6133
gene23028	LOC18769341	uncharacterized LOC18769341	10.937	3.45118	7.94327e-09	2.11983e-06	yes	up	2.36	7.54	1.13	65.81	20.28	37.49	3.67667	41.1933
gene25884	LOC18768529	protein TIME FOR COFFEE, transcript variant X1	2.196	1.13504	8.55208e-09	2.25016e-06	yes	up	2.28	3.1	2.48	5.8	5.79	6.02	2.62	5.87
gene22148	LOC18770770	UDP-glycosyltransferase 73C1	0.078	-3.68964	0.00155572	0.0320776	yes	down	0.89	0.69	0.43	0	0.06	0.1	0.67	0.0533333
gene18650	LOC18774757	NAC domain-containing protein 90	0.078	-3.67311	0.000538765	0.0148281	yes	down	1.07	2.06	19.56	0.43	0.11	1.27	7.56333	0.603333
gene12239	LOC18779699	pectinesterase	4.596	2.20029	1.24657e-08	3.10496e-06	yes	up	1.39	3.56	2.09	8.04	14.82	10.11	2.34667	10.99
gene5318	LOC18789021	serine/threonine-protein kinase-like protein CCR4	0.081	-3.63097	0.000991748	0.0230433	yes	down	1.32	5.82	24.97	0.63	0.67	1.33	10.7033	0.876667
gene19581	LOC18775359	uncharacterized LOC18775359	3.183	1.67037	1.32904e-08	3.18304e-06	yes	up	7.66	9.09	6.75	34.88	23.64	18.75	7.83333	25.7567
MSTRG.12336		-	2.026	1.01835	1.36949e-08	3.20482e-06	yes	up	32.63	33.55	40.23	65.38	77.36	79.23	35.47	73.99
gene7258	LOC18785981	BON1-associated protein 2	0.085	-3.55451	0.000767934	0.0192303	yes	down	1.58	1.3	4.6	0.56	0	0.1	2.49333	0.22
gene12892	LOC18779596	wall-associated receptor kinase 3	0.086	-3.54203	8.65654e-05	0.00376076	yes	down	1.44	9.58	16.9	0.18	0.16	2.92	9.30667	1.08667
gene13221	LOC18778208	myb family transcription factor APL	2.792	1.48125	1.55258e-08	3.53705e-06	yes	up	2.52	2.36	2.65	7.52	6.29	7.69	2.51	7.16667
gene21971	LOC18770931	beta-glucosidase 12, transcript variant X1	0.086	-3.53322	1.55124e-08	3.53705e-06	yes	down	7.65	1.93	3.37	0.39	0.52	0.33	4.31667	0.413333
MSTRG.6750		-	0.087	-3.52447	9.18945e-05	0.00394639	yes	down	26.71	34.19	168.05	4.12	5.7	10.52	76.3167	6.78
gene15341	LOC18776521	NAC domain-containing protein 86	0.088	-3.49925	5.11891e-09	1.47118e-06	yes	down	9.31	2.14	15.61	0.89	0.86	0.7	9.02	0.816667
gene21660	LOC18770399	protein ABHD18	2.627	1.39335	2.27452e-08	4.92959e-06	yes	up	5.99	5.73	3.65	14.66	13.2	13.39	5.12333	13.75
gene12880	LOC18780174	cyclic nucleotide-gated ion channel 1, transcript variant X1	2.056	1.03965	2.57764e-08	5.41043e-06	yes	up	13.78	13.31	17.26	35.29	30.18	25.59	14.7833	30.3533
gene10637	LOC18782456	xyloglucan endotransglucosylase/hydrolase 2	0.09	-3.48096	6.03162e-05	0.00284537	yes	down	1.79	4.13	22.42	0.28	0.94	1.44	9.44667	0.886667
gene5185	LOC18792054	amino acid permease 6	3.428	1.77721	3.02923e-08	6.21857e-06	yes	up	1.68	3.72	2.18	9.66	8.07	8.78	2.52667	8.83667
gene3886	LOC18789146	uncharacterized protein DDB_G0271670	4.212	2.0746	3.21231e-08	6.52274e-06	yes	up	7.5	14.65	6.27	57.48	26.41	38.64	9.47333	40.8433
gene19799	LOC18772870	probable histone H2B.3	0.09	-3.47549	0.000991115	0.0230433	yes	down	3.33	0.42	11.4	0.29	0.72	0.4	5.05	0.47
gene14097	LOC18779203	probable F-box protein At4g22030	0.098	-3.35279	7.00154e-05	0.00321366	yes	down	3.47	1.45	9.3	0.37	0.06	0.98	4.74	0.47
gene19984	LOC109949946	uncharacterized LOC109949946	0.099	-3.33221	0.000122188	0.00490881	yes	down	1.53	0.33	2.55	0.08	0.17	0.19	1.47	0.146667
gene10680	LOC18781952	disease resistance RPP8-like protein 3, transcript variant X1	2.406	1.26682	3.66922e-08	7.06647e-06	yes	up	2.39	1.84	2.61	6.09	5.03	5.16	2.28	5.42667
gene20262	LOC18775515	putative zinc transporter At3g08650, transcript variant X1	2.414	1.27137	3.75235e-08	7.08324e-06	yes	up	22.08	24.31	13.97	59.17	44.44	46.65	20.12	50.0867
gene17868	LOC18774304	probable protein phosphatase 2C 25	0.1	-3.32789	0.0017864	0.0352022	yes	down	6.54	37.29	131.42	4.14	5.35	8.09	58.4167	5.86
gene16276	LOC18777699	heavy metal-associated isoprenylated plant protein 30	2.511	1.32805	3.93353e-08	7.34822e-06	yes	up	6.06	8.29	8.35	23.01	17.72	17.83	7.56667	19.52
gene7676	LOC18787335	uncharacterized calcium-binding protein At1g02270	2.112	1.07836	4.2522e-08	7.86489e-06	yes	up	26.38	29.84	29.43	80.32	53.23	54.35	28.55	62.6333
gene12643	LOC18780895	uncharacterized LOC18780895	0.1	-3.32767	5.31138e-07	6.74979e-05	yes	down	17.16	18.22	95.4	4.25	4.91	4.43	43.5933	4.53
gene16328	LOC18776055	uncharacterized LOC18776055, transcript variant X1	0.101	-3.31211	0.000242753	0.00804055	yes	down	1.33	0.49	1.38	0.12	0.12	0.11	1.06667	0.116667
gene16530	LOC18777731	protein SIEVE ELEMENT OCCLUSION B	2.57	1.3618	5.37712e-08	9.65866e-06	yes	up	1.74	1.79	1.9	4.94	4.74	4.57	1.81	4.75
gene25178	LOC18766810	protein MCM10 homolog, transcript variant X1	0.104	-3.2674	4.34451e-05	0.00222491	yes	down	2.25	0.74	3.91	0.13	0.32	0.29	2.3	0.246667
gene432	LOC18793792	transcription initiation factor TFIID subunit 12, transcript variant X1	3.588	1.84305	5.83693e-08	1.02868e-05	yes	up	1.18	2.9	2.05	7.91	6.3	8.12	2.04333	7.44333
gene9167	LOC18781955	uncharacterized LOC18781955, transcript variant X1	0.108	-3.2116	0.00175172	0.0348127	yes	down	3.27	0.72	4.21	0.37	0	0.7	2.73333	0.356667
gene26044	LOC18768185	potassium transporter 5	0.113	-3.15078	3.47604e-17	4.32906e-14	yes	down	7.62	4.7	6.46	0.47	0.65	1.03	6.26	0.716667
gene7880	LOC18785426	3-ketoacyl-CoA synthase 19	0.117	-3.09	0.00221972	0.0412192	yes	down	0.85	1.14	0.63	0.13	0	0.18	0.873333	0.103333
gene3718	LOC18790808	uncharacterized LOC18790808, transcript variant X1	0.121	-3.05243	0.000204859	0.00710486	yes	down	0.77	0.85	2.67	0.22	0.16	0.15	1.43	0.176667
gene7533	LOC18784729	uncharacterized LOC18784729	0.122	-3.03406	0.000744472	0.0187939	yes	down	0.99	1.46	10.9	0.53	0.3	0.83	4.45	0.553333
gene22463	LOC18771903	uncharacterized LOC18771903	5.206	2.38006	9.91338e-08	1.63887e-05	yes	up	0.52	1.26	1.44	5.89	4.88	6.54	1.07333	5.77
gene18183	LOC18773020	exocyst complex component EXO70A1	0.123	-3.02105	0.00161979	0.0328548	yes	down	13.85	62.03	144.52	4.3	8.42	14.81	73.4667	9.17667
gene22599	LOC18771640	GDSL esterase/lipase EXL3	0.124	-3.00856	6.39053e-08	1.11572e-05	yes	down	15.05	5.1	12.79	0.47	1.93	1.87	10.98	1.42333
gene666	LOC18792032	transcription factor bHLH35	0.126	-2.99325	2.76961e-05	0.0016075	yes	down	2.43	2.78	4.35	0.58	0.68	0.98	3.18667	0.746667
MSTRG.15372		-	0.127	-2.97157	0.0010732	0.0243603	yes	down	6.06	11.83	33.43	2.65	0	4.09	17.1067	2.24667
gene23885	LOC18768429	germin-like protein subfamily 1 member 11, transcript variant X3	0.13	-2.94399	0.000136107	0.00528375	yes	down	9.36	31.92	2.41	2.12	1.07	2.72	14.5633	1.97
gene17276	LOC18777019	germin-like protein subfamily 1 member 20	0.131	-2.937	4.71247e-08	8.63076e-06	yes	down	15.76	37.61	7.49	2.94	2.6	2.59	20.2867	2.71
gene1082	LOC18792455	uncharacterized LOC18792455	3.239	1.69576	1.39962e-07	2.13095e-05	yes	up	256.59	718.18	575.74	2120.9	1529.29	1570.39	516.837	1740.19
gene21814	LOC18769427	receptor-like protein 12	0.135	-2.89213	3.0633e-05	0.00172887	yes	down	1.3	1.41	3.64	0.09	0.47	0.31	2.11667	0.29
gene25751	LOC18768324	WAT1-related protein At1g44800	3.628	1.85922	1.45224e-07	2.18785e-05	yes	up	1.36	2.44	2.64	6.43	9.17	8.35	2.14667	7.98333
gene25871	LOC18768403	transcription repressor OFP12	0.136	-2.87642	4.46363e-06	0.000375608	yes	down	2.4	5.16	4.26	0.45	0.46	0.73	3.94	0.546667
gene23796	LOC18768448	germin-like protein subfamily 1 member 13	0.138	-2.85984	0.001419	0.0297848	yes	down	1.65	5.7	1.46	0.13	0.52	0.59	2.93667	0.413333
gene2202	LOC109949994	OTU domain-containing protein At3g57810-like, transcript variant X1	3.604	1.84977	1.86212e-07	2.73907e-05	yes	up	3.74	4.11	2.7	13.78	10.82	15.01	3.51667	13.2033
gene20413	LOC109949952	arp2/3 complex-activating protein rickA-like, transcript variant X1	3.399	1.76516	2.11828e-07	3.05408e-05	yes	up	1.15	1.35	1.29	5.42	3.11	4.45	1.26333	4.32667
gene22284	LOC18771440	probable disease resistance protein At5g66890	0.141	-2.82588	8.19994e-07	9.69513e-05	yes	down	9.83	2.43	5.51	1.31	0.97	0.28	5.92333	0.853333
gene9770	LOC18783113	VQ motif-containing protein 11	0.142	-2.81251	0.000195745	0.00688646	yes	down	5.78	1.65	13.52	0.61	1.1	1.34	6.98333	1.01667
gene3528	LOC18788968	snakin-2, transcript variant X1	2.514	1.32974	2.35827e-07	3.33749e-05	yes	up	65.32	97.64	50.88	223.28	156.68	174.06	71.28	184.673
gene11520	LOC18783606	probable calcium-binding protein CML45	0.147	-2.76552	1.23402e-08	3.10496e-06	yes	down	15.97	30.75	59.19	3.58	3.88	8.4	35.3033	5.28667
gene9405	LOC18784391	jacalin-related lectin 19, transcript variant X1	2.318	1.21302	2.47058e-07	3.43316e-05	yes	up	15.15	23.21	23.06	60.27	46.18	51.03	20.4733	52.4933
gene25534	LOC18768860	probable LRR receptor-like serine/threonine-protein kinase At5g48740, transcript variant X2	4.833	2.2729	2.481e-07	3.43316e-05	yes	up	0.36	0.31	0.28	1.61	1.33	1.48	0.316667	1.47333
gene6633	LOC18787569	glutaredoxin-C9	0.153	-2.70661	0.000287039	0.00916304	yes	down	3.76	3.6	4.16	0.84	0.42	0.57	3.84	0.61
gene3785	LOC18789733	WRKY transcription factor 18	0.154	-2.69708	0.000583309	0.0157014	yes	down	10.68	24.33	59.72	3.45	3.73	7.76	31.5767	4.98
gene11627	LOC18784445	protein NRT1/ PTR FAMILY 5.8	3.684	1.88145	3.16934e-07	4.25946e-05	yes	up	1.02	2.7	2.04	7.84	5.94	7.78	1.92	7.18667
gene13198	LOC18779140	uncharacterized LOC18779140	2.912	1.54222	3.34622e-07	4.46505e-05	yes	up	1.58	1.25	1.72	4.91	3.62	5.02	1.51667	4.51667
gene8032	LOC18785265	protein DA1-related 2, transcript variant X1	2.481	1.31077	3.50122e-07	4.63875e-05	yes	up	3.11	5.76	5.36	13.21	10.61	12.89	4.74333	12.2367
gene7408	LOC18784579	probable polygalacturonase	4.645	2.21553	3.83596e-07	5.01116e-05	yes	up	1.82	1.87	1.58	14.02	5.61	5.48	1.75667	8.37
gene10039	LOC18783428	zinc finger MYM-type protein 1, transcript variant X1	0.158	-2.66301	7.76127e-06	0.000579953	yes	down	4.6	1.18	5.32	0.45	0.87	0.36	3.7	0.56
MSTRG.3951		-	2.809	1.49001	5.19516e-07	6.67549e-05	yes	up	40.88	38.94	73.52	180.65	124.39	130.5	51.1133	145.18
gene7336	LOC18786214	probable LRR receptor-like serine/threonine-protein kinase At4g36180, transcript variant X1	0.158	-2.65824	0.00291448	0.049586	yes	down	1.4	0.28	1.29	0.03	0.37	0.11	0.99	0.17
gene24848	LOC18767247	scopoletin glucosyltransferase	0.159	-2.65715	1.37244e-08	3.20482e-06	yes	down	7.71	4.66	6.79	0.81	0.52	1.76	6.38667	1.03
gene9756	LOC109948213	LEAF RUST 10 DISEASE-RESISTANCE LOCUS RECEPTOR-LIKE PROTEIN KINASE-like 2.2	0.16	-2.64531	1.29888e-07	2.03903e-05	yes	down	3.14	3.08	4.4	0.89	0.57	0.29	3.54	0.583333
gene17617	LOC18774326	kinesin-like protein KIN-14F	2.007	1.00507	6.36487e-07	7.87431e-05	yes	up	2.44	2.64	2.87	4.87	6.15	5.49	2.65	5.50333
gene16658	LOC18777610	U-box domain-containing protein 19	0.163	-2.62115	0.000114952	0.00471212	yes	down	1.76	2.49	10.35	0.62	0.5	1.3	4.86667	0.806667
gene6909	LOC18785523	PRA1 family protein F2	0.163	-2.61809	8.34645e-10	2.99846e-07	yes	down	10.03	7.88	16.86	1.92	1.81	2.09	11.59	1.94
gene11615	LOC18784408	ABC transporter B family member 15	2.874	1.52294	7.42053e-07	8.88608e-05	yes	up	0.85	1.89	1.24	4.05	3.95	3.67	1.32667	3.89
gene15947	LOC18776867	cytochrome P450 86A22	0.165	-2.60113	3.47743e-05	0.00189506	yes	down	5.02	20.85	8.57	0.5	1.91	3.33	11.48	1.91333
gene4143	LOC18794045	probable carbohydrate esterase At4g34215	0.168	-2.57114	0.000270024	0.00874862	yes	down	2.29	1.38	4.41	0.67	0.51	0.23	2.69333	0.47
gene10888	LOC18783643	uncharacterized LOC18783643	0.169	-2.56594	0.000901419	0.0215338	yes	down	2.04	4.23	5.5	0.53	0.11	1.37	3.92333	0.67
gene23456	LOC18771612	serine carboxypeptidase 24	0.172	-2.53647	0.00259477	0.0458259	yes	down	1.31	0.42	2.32	0.25	0.19	0.28	1.35	0.24
gene11044	LOC18783499	dirigent protein 2	0.176	-2.50437	0.00265161	0.0465114	yes	down	1.31	0.84	0.95	0.14	0.14	0.27	1.03333	0.183333
gene273	LOC18790534	transcription factor bHLH92, transcript variant X1	0.18	-2.47763	4.17528e-05	0.00217872	yes	down	2.44	1.71	2.52	0.23	0.62	0.42	2.22333	0.423333
gene21463	LOC18769272	thaumatin-like protein 2	0.183	-2.4489	0.000166686	0.0062153	yes	down	7.96	25.46	5.3	1.6	1.38	4.21	12.9067	2.39667
gene9443	LOC18784506	uncharacterized LOC18784506, transcript variant X1	3.226	1.68978	1.03852e-06	0.00011758	yes	up	22.51	50.48	15.28	122.39	53.86	115.29	29.4233	97.18
gene8841	LOC18784974	wall-associated receptor kinase-like 22, transcript variant X1	0.185	-2.43172	0.000832005	0.0204728	yes	down	0.95	0.58	1.94	0.1	0.17	0.34	1.15667	0.203333
gene5009	LOC18788339	uncharacterized LOC18788339	0.186	-2.42984	0.000551418	0.015038	yes	down	2.99	9.95	11.73	1.58	0.53	2.57	8.22333	1.56
gene3055	LOC18792078	uncharacterized LOC18792078	0.186	-2.42456	6.1678e-06	0.000477954	yes	down	49.35	71.19	159.65	11.17	12.91	30.33	93.3967	18.1367
gene3639	LOC18789784	uncharacterized LOC18789784	3.825	1.93559	1.09882e-06	0.000120748	yes	up	26.62	39.25	13.84	164.87	68.3	83.19	26.57	105.453
gene20497	LOC18775301	histone H2A.1	0.188	-2.40931	4.02265e-05	0.00211682	yes	down	42.77	9.86	57.57	3.89	6.76	10.68	36.7333	7.11
MSTRG.15669		-	0.189	-2.40662	0.000633265	0.0167327	yes	down	3.05	5.28	1.21	0.6	0.35	0.87	3.18	0.606667
gene4507	LOC18789742	pleiotropic drug resistance protein 1	2.386	1.25451	1.3411e-06	0.000143984	yes	up	3.92	6.9	6.76	11.67	13.78	17.22	5.86	14.2233
gene1984	LOC18789137	heparan-alpha-glucosaminide N-acetyltransferase	3.125	1.64384	1.38907e-06	0.000147921	yes	up	1.04	1.41	1.8	4.95	4.77	3.92	1.41667	4.54667
gene21690	LOC18769932	uncharacterized LOC18769932	3.189	1.67311	1.39886e-06	0.000147921	yes	up	16.15	7.9	6.6	39.94	29.64	30.84	10.2167	33.4733
gene15336	LOC18776271	plant intracellular Ras-group-related LRR protein 5	3.659	1.87158	1.45182e-06	0.000151517	yes	up	2.42	2.11	1.05	9.4	5.09	6.33	1.86	6.94
gene11564	LOC18783973	plant cysteine oxidase 2	2.152	1.10569	1.51235e-06	0.000156957	yes	up	26.1	29.01	16.32	57.74	49.45	49.98	23.81	52.39
gene17543	LOC18772122	histone H3.2	0.19	-2.39402	3.7874e-05	0.00202729	yes	down	48.52	9.01	64.14	5.7	9.8	8.41	40.5567	7.97
gene19772	LOC18772210	protein SODIUM POTASSIUM ROOT DEFECTIVE 1	2.203	1.13957	1.56554e-06	0.000160692	yes	up	8.99	13.49	8.44	26.78	20	23.82	10.3067	23.5333
gene25758	LOC18766149	1-aminocyclopropane-1-carboxylate oxidase homolog 11	0.191	-2.39158	3.72853e-10	1.48197e-07	yes	down	27.33	44.32	14.24	5.73	4.87	6.11	28.63	5.57
gene9054	LOC18784152	protein ODORANT1	0.191	-2.3914	0.000256676	0.0083828	yes	down	6.61	5.05	31.26	1.79	3.55	3.32	14.3067	2.88667
gene21818	LOC18771220	probable carboxylesterase 15	7.256	2.85924	1.72996e-06	0.00017375	yes	up	0.39	0.67	0.54	2.07	6.11	3.68	0.533333	3.95333
gene2439	LOC18790114	transcription factor WER	0.191	-2.38839	2.14419e-13	1.5406e-10	yes	down	22.57	22.22	36.09	5.23	5.1	5.33	26.96	5.22
gene2901	LOC18788438	uncharacterized LOC18788438	0.192	-2.38416	6.57571e-07	8.02881e-05	yes	down	6.14	6.73	16.67	1.36	2.66	1.78	9.84667	1.93333
gene928	LOC18789524	ABC transporter B family member 4	3.322	1.73221	2.02237e-06	0.000198477	yes	up	0.29	0.67	0.45	1.49	1.6	1.67	0.47	1.58667
gene6554	LOC18785690	uncharacterized LOC18785690	0.197	-2.34735	4.76608e-05	0.00240636	yes	down	6.63	23.61	53.24	4.47	5.27	7.01	27.8267	5.58333
gene1653	LOC18793275	pirin-like protein	0.198	-2.33341	7.30249e-11	3.24804e-08	yes	down	13.32	13.14	27.21	2.89	4.04	3.96	17.89	3.63
gene13906	LOC18778838	transcription factor bHLH123	4.913	2.29648	2.42509e-06	0.000233521	yes	up	0.42	0.4	0.55	2.48	2.71	1.72	0.456667	2.30333
gene20246	LOC18773667	mannan endo-1,4-beta-mannosidase 6	8.347	3.06128	2.57747e-06	0.000245662	yes	up	0.17	0.16	0.24	1.49	1.95	1.48	0.19	1.64
gene7498	LOC18784641	hydroquinone glucosyltransferase	0.204	-2.29599	0.00150036	0.0312465	yes	down	0.81	2.35	1.2	0.19	0.37	0.34	1.45333	0.3
gene19194	LOC18774293	uncharacterized LOC18774293	0.206	-2.27966	0.000851333	0.020708	yes	down	15.5	33.53	84.91	3.16	11.04	15.15	44.6467	9.78333
gene2316	LOC18791610	protein SIEVE ELEMENT OCCLUSION B	2.133	1.09283	2.93318e-06	0.000273973	yes	up	4.13	2.78	4.2	8.68	7.67	7.87	3.70333	8.07333
gene18747	LOC18775109	protein FAF-like, chloroplastic	2.503	1.3234	3.08744e-06	0.000285527	yes	up	3.63	3.49	2.33	9.45	6.22	8.43	3.15	8.03333
gene4152	LOC18789355	probable WRKY transcription factor 7, transcript variant X1	0.208	-2.26318	1.75361e-06	0.000175182	yes	down	14.24	7.44	29.76	2.69	4.5	3.98	17.1467	3.72333
gene19388	LOC18773431	probable mannitol dehydrogenase	0.209	-2.25836	8.40445e-05	0.0036769	yes	down	3.69	8.84	14.29	0.76	2.69	2.25	8.94	1.9
gene25593	LOC18766766	two-component response regulator ARR22, transcript variant X1	0.211	-2.24807	0.000343469	0.0106231	yes	down	9.84	3.13	7.99	2.01	1.9	0.61	6.98667	1.50667
gene15076	LOC18776649	abscisic acid 8'-hydroxylase 1	0.213	-2.22769	8.27899e-08	1.39333e-05	yes	down	12.52	16.64	40.14	5.99	4.04	5.73	23.1	5.25333
gene6894	LOC18784977	uncharacterized protein At1g28695	0.218	-2.20069	0.000321963	0.0100747	yes	down	6.65	3.28	12.19	0.49	1.98	2.44	7.37333	1.63667
gene15989	LOC18775762	1-aminocyclopropane-1-carboxylate synthase	0.218	-2.19673	0.000337492	0.0104903	yes	down	1.9	0.91	2.48	0.39	0.39	0.41	1.76333	0.396667
gene11277	LOC18783318	allene oxide cyclase, chloroplastic	0.222	-2.17443	8.58821e-07	0.000100903	yes	down	13.98	17.57	41.31	4.65	7.36	4.33	24.2867	5.44667
gene148	LOC109946863	uncharacterized N-acetyltransferase p20-like	0.224	-2.15776	7.48205e-10	2.75857e-07	yes	down	8.3	8.66	11.82	1.73	2.45	2.43	9.59333	2.20333
gene20604	LOC18775280	histidine-containing phosphotransfer protein 1	2.745	1.45705	3.86009e-06	0.000335397	yes	up	1039.61	2553.23	1222.95	5728.78	4382.13	3654.44	1605.26	4588.45
gene11357	LOC109948297	collagen alpha-5(IV) chain-like	0.225	-2.15262	3.59733e-08	7.06164e-06	yes	down	11.5	19.89	22.34	2.26	5.4	4.68	17.91	4.11333
gene4747	LOC18788631	two-component response regulator ORR9, transcript variant X1	0.225	-2.14894	0.000187642	0.00670239	yes	down	21.13	6.85	42.63	2.88	7.85	5.63	23.5367	5.45333
gene1014	LOC18792061	gibberellin 2-beta-dioxygenase 2, transcript variant X2	0.226	-2.14778	3.2401e-11	1.55201e-08	yes	down	158.1	56.56	114.39	27.45	27.95	21.54	109.683	25.6467
gene26118	LOC18767223	sucrose synthase 3	2.575	1.36444	4.42995e-06	0.000374461	yes	up	238.78	310.19	148.39	851.65	496.19	487.34	232.453	611.727
gene11755	LOC18781752	denticleless protein homolog	0.229	-2.12867	0.000847744	0.0206476	yes	down	5.53	1.03	7.27	0.92	1.52	0.8	4.61	1.08
gene13229	LOC18779547	uncharacterized LOC18779547	0.231	-2.11387	1.31036e-14	1.22394e-11	yes	down	317.35	169.26	244.19	53.2	49.44	72.21	243.6	58.2833
gene4544	LOC109950717	uncharacterized LOC109950717	2.039	1.02804	4.97952e-06	0.000408126	yes	up	7.86	13.36	8.05	21.23	20.38	19.17	9.75667	20.26
gene15816	LOC18776873	protein HOTHEAD	0.234	-2.09589	0.00271772	0.0473076	yes	down	1.84	1.07	2.53	0.15	0.23	0.91	1.81333	0.43
gene20594	LOC18772590	protein FANTASTIC FOUR 3	2.359	1.23846	5.14529e-06	0.000417909	yes	up	3.37	4.25	3.84	9.59	6.92	11.08	3.82	9.19667
gene11956	LOC18782440	CASP-like protein 1F2	0.234	-2.09477	0.000289679	0.00920322	yes	down	3.45	1.75	3.5	0.58	1.16	0.36	2.9	0.7
gene7999	LOC18785357	aspartic proteinase PCS1	0.235	-2.09103	6.26634e-15	6.16113e-12	yes	down	202.18	93.88	167.79	35.62	39.18	36.77	154.617	37.19
gene1084	LOC18790085	putative mediator of RNA polymerase II transcription subunit 26	5.107	2.35255	5.5126e-06	0.000440315	yes	up	7	5.99	2.55	39.16	14.67	28.91	5.18	27.58
gene19035	LOC18773499	TSL-kinase interacting protein 1, transcript variant X1	0.235	-2.09029	0.000737585	0.0187212	yes	down	2.09	0.86	2.85	0.44	0.64	0.32	1.93333	0.466667
gene2413	LOC18788187	polygalacturonase At1g48100	19.955	4.31865	5.77659e-06	0.000459202	yes	up	0.17	0.36	0	7.16	1.95	0.99	0.176667	3.36667
MSTRG.12502		-	0.237	-2.07861	3.64033e-06	0.000325192	yes	down	9.47	5.59	8.66	1.37	2.74	1.61	7.90667	1.90667
gene16022	LOC18777871	uncharacterized LOC18777871	0.238	-2.07271	1.53527e-06	0.000158456	yes	down	40.08	61.85	122.3	12.38	14.28	27.8	74.7433	18.1533
gene20424	LOC18775279	universal stress protein A-like protein, transcript variant X1	3.298	1.7217	6.11987e-06	0.000477954	yes	up	558.75	592.26	182.97	2042.94	1212.96	1289.5	444.66	1515.13
gene18016	LOC18772600	probable protein phosphatase 2C 24	0.239	-2.06261	0.000183833	0.00661765	yes	down	5.88	2.5	10.12	0.89	2.25	1.39	6.16667	1.51
gene8182	LOC18784666	abscisic acid receptor PYL4	3.534	1.82115	6.19158e-06	0.000477954	yes	up	2.8	4.58	2	8.78	9.17	15.74	3.12667	11.23
gene17536	LOC109949804	histone H3.2	0.243	-2.04097	5.77678e-05	0.00276	yes	down	117.11	21.05	110.05	17.44	20.91	23.99	82.7367	20.78
gene10882	LOC18782941	SNF1-related protein kinase regulatory subunit beta-2, transcript variant X1	0.244	-2.03225	9.14579e-08	1.52547e-05	yes	down	9.26	4.87	11.37	1.92	2.21	1.79	8.5	1.97333
gene8787	LOC18784862	protein DOWNY MILDEW RESISTANCE 6	0.245	-2.03081	0.00098007	0.0228288	yes	down	1.91	1.12	1.96	0.54	0.34	0.37	1.66333	0.416667
gene13027	LOC18781395	protein PHLOEM PROTEIN 2-LIKE A1	3.458	1.79	7.02473e-06	0.000533451	yes	up	2.76	9.3	3.92	19.13	18.2	18.32	5.32667	18.55
gene24310	LOC18766472	threonine--tRNA ligase, mitochondrial 1	0.245	-2.0292	8.40408e-05	0.0036769	yes	down	5.15	1.58	6.55	1.2	1.17	0.96	4.42667	1.11
gene13435	LOC18778816	probable glutathione S-transferase	0.247	-2.01615	0.000626448	0.0165995	yes	down	4.76	4.36	2.34	0.54	0.86	1.48	3.82	0.96
gene10377	LOC18784456	LEAF RUST 10 DISEASE-RESISTANCE LOCUS RECEPTOR-LIKE PROTEIN KINASE-like 2.1, transcript variant X1	0.248	-2.01352	0.00200994	0.0383922	yes	down	2.08	4.32	7.02	0.34	0.87	2.22	4.47333	1.14333
gene18832	LOC18773169	probable disease resistance protein At1g58602, transcript variant X2	0.248	-2.01078	0.00267985	0.0468263	yes	down	0.91	7.92	10.12	2.72	5.2	4.65	6.31667	4.19
gene9553	LOC18783126	uncharacterized LOC18783126, transcript variant X1	7.036	2.81479	8.49448e-06	0.000622296	yes	up	0.35	0.14	0.28	0.97	1.97	2.3	0.256667	1.74667
gene10922	LOC18782948	thymidine kinase a	0.249	-2.00567	8.2875e-05	0.00366858	yes	down	69.01	12.81	66.28	10.56	10.93	16.41	49.3667	12.6333
gene17739	LOC18773967	expansin-A4	0.249	-2.00434	5.50994e-05	0.00268301	yes	down	37.9	9.55	49.51	7.27	10.8	6.78	32.32	8.28333
gene3380	LOC18793353	high mobility group B protein 7	0.251	-1.99387	0.000409355	0.0120999	yes	down	51.24	7.34	50.65	9.91	9.83	8.59	36.41	9.44333
gene3617	LOC18792553	transcription factor bHLH110, transcript variant X1	2.423	1.27684	1.02375e-05	0.000727175	yes	up	1.96	1.63	1.72	4.39	4.42	4.3	1.77	4.37
gene25980	LOC18768691	histone H2AX	0.256	-1.96585	0.000319835	0.0100418	yes	down	74.74	14.31	83.83	10.41	14.99	20.26	57.6267	15.22
gene3638	LOC18792938	isoflavone reductase-like protein	4.311	2.10802	1.07853e-05	0.000757445	yes	up	0.7	1.26	1.82	3.8	7.04	5.88	1.26	5.57333
gene4846	LOC18788674	probable calcium-binding protein CML29	2.491	1.31661	1.10289e-05	0.00077165	yes	up	11.11	11.06	7.8	23.86	22.79	30.17	9.99	25.6067
gene105	LOC18793824	thermospermine synthase ACAULIS5	3.207	1.68131	1.13012e-05	0.00078775	yes	up	1.89	1.19	1.81	4.18	7.05	4.8	1.63	5.34333
gene22916	LOC18770352	IQ domain-containing protein IQM1	0.256	-1.96319	0.000125147	0.0049848	yes	down	2.22	2.24	6.74	0.75	1.05	1.11	3.73333	0.97
gene13591	LOC18779355	receptor-like protein 2	0.26	-1.94293	0.0026847	0.046828	yes	down	0.89	0.9	0.96	0.13	0.21	0.39	0.916667	0.243333
gene14761	LOC18779811	NAC domain-containing protein 2	0.262	-1.93484	5.83185e-06	0.000461631	yes	down	4.76	3.38	6.16	0.95	1.17	1.7	4.76667	1.27333
gene4357	LOC18791194	two-on-two hemoglobin-3	2.242	1.16466	1.24852e-05	0.000851229	yes	up	13.48	15.07	9.59	34.54	23.8	29.48	12.7133	29.2733
gene2515	LOC18792763	metalloendoproteinase 2-MMP	0.262	-1.9307	3.67849e-06	0.000325677	yes	down	17.65	29.09	57.35	6.35	8.63	12.83	34.6967	9.27
gene25683	LOC18767121	BRCA1-associated RING domain protein 1	0.263	-1.92723	0.000181705	0.00659114	yes	down	7.71	2.25	11.67	1.73	2.36	1.74	7.21	1.94333
gene1021	LOC18789656	desiccation-related protein PCC13-62	0.265	-1.91581	0.00135293	0.0287205	yes	down	9.67	3.22	2.98	1.11	1.83	1.39	5.29	1.44333
gene8220	LOC18787098	peroxidase P7	0.266	-1.91211	0.00062897	0.0166428	yes	down	23.99	8.65	58.91	5.64	11.17	8.13	30.5167	8.31333
gene11185	LOC18783595	uncharacterized LOC18783595	10.64	3.41146	1.35151e-05	0.000904932	yes	up	13.75	16.41	2.16	157.68	85.13	111.81	10.7733	118.207
MSTRG.3472		-	2.625	1.39217	1.38509e-05	0.000924104	yes	up	25.57	15.68	11.57	55.85	40.35	46.98	17.6067	47.7267
MSTRG.16640		-	2.871	1.5215	1.45221e-05	0.000964949	yes	up	9.47	17.09	8.18	39.37	25.5	37.86	11.58	34.2433
MSTRG.10312		-	0.267	-1.90384	1.21905e-05	0.000840337	yes	down	20.23	24.76	65.77	7.67	10.29	12.32	36.92	10.0933
gene2425	LOC18788582	probable nucleoredoxin 1	2.311	1.20846	1.55316e-05	0.00102164	yes	up	5.42	5.26	3.7	15.04	9.34	8.66	4.79333	11.0133
gene12515	LOC18779950	histone H3.2	0.269	-1.89253	2.8344e-05	0.00163424	yes	down	160.91	44.27	221.68	38.96	41.76	38.32	142.287	39.68
gene11483	LOC18782229	probable serine/threonine-protein kinase At1g54610	2.1	1.07044	1.60134e-05	0.00104597	yes	up	1.65	2.51	2.07	4.42	4.36	4.58	2.07667	4.45333
gene4687	LOC18793530	BTB/POZ domain-containing protein At4g08455	3.902	1.96429	1.63764e-05	0.00106126	yes	up	1.19	1.24	0.93	5.13	3.87	4.42	1.12	4.47333
gene24681	LOC18766151	CCG-binding protein 1	3.283	1.71494	1.63797e-05	0.00106126	yes	up	84.78	131.51	39.18	403.63	183.37	274.48	85.1567	287.16
gene10764	LOC18782038	UDP-glycosyltransferase 71A16	0.271	-1.88477	4.53772e-07	5.88675e-05	yes	down	6.75	6.74	4.99	1.32	1.33	2.44	6.16	1.69667
gene16012	LOC18777956	uncharacterized LOC18777956	0.271	-1.8827	1.34249e-05	0.000903528	yes	down	13.99	15.21	24.35	2.5	4.95	7.35	17.85	4.93333
gene15195	LOC18777825	disease resistance protein RPM1	0.273	-1.87245	0.000197193	0.00692438	yes	down	0.93	1.12	2.22	0.45	0.37	0.38	1.42333	0.4
gene22200	LOC18771359	uncharacterized acetyltransferase At3g50280	2.107	1.07511	1.83484e-05	0.00116493	yes	up	4.26	5.29	5.48	13.62	9.92	8.9	5.01	10.8133
MSTRG.13409		-	0.274	-1.87017	3.23996e-05	0.00181215	yes	down	7.69	14.89	16.78	2.96	2.97	5.1	13.12	3.67667
gene24976	LOC18768278	uncharacterized LOC18768278	0.275	-1.86083	0.000619177	0.0165005	yes	down	39.06	18.34	72.23	5.38	11.74	19.5	43.21	12.2067
gene5060	LOC109946663	putative disease resistance protein RGA3, transcript variant X1	2.094	1.06592	1.91926e-05	0.00120314	yes	up	7.61	14.99	9.08	23.83	20.96	22.65	10.56	22.48
gene22365	LOC18769359	calcium uniporter protein 2, mitochondrial	0.275	-1.85993	2.12531e-07	3.05408e-05	yes	down	85.89	41.44	120.91	17.19	27.14	25.8	82.7467	23.3767
MSTRG.4798		-	0.276	-1.85973	0.000103961	0.00436426	yes	down	19.46	28.21	68.62	6.06	11	15.63	38.7633	10.8967
gene26055	LOC18767266	heavy metal-associated isoprenylated plant protein 36	2.159	1.11007	2.01133e-05	0.00124829	yes	up	6.98	5.81	6.46	15.7	11.02	15.77	6.41667	14.1633
gene21225	LOC18770448	histone H4	0.278	-1.84893	0.0014206	0.0297848	yes	down	77.63	13.39	99.33	15.98	13.9	24.83	63.45	18.2367
gene14988	LOC18776937	uncharacterized LOC18776937	0.278	-1.8462	0.00117343	0.0260033	yes	down	7.18	10.97	23.29	4.91	2.9	4.19	13.8133	4
gene10461	LOC18781812	proton-coupled amino acid transporter 1	2.715	1.44108	2.25219e-05	0.00137046	yes	up	66.69	70.81	102.02	314.87	236.42	165.62	79.84	238.97
gene4505	LOC18792844	uncharacterized LOC18792844	0.279	-1.83918	1.14796e-07	1.86479e-05	yes	down	31.59	18.02	36.39	7.43	10.13	7.28	28.6667	8.28
MSTRG.6680		-	2.091	1.06436	2.33059e-05	0.00139544	yes	up	10.74	9.85	8.43	20.18	15.35	26.33	9.67333	20.62
gene8982	LOC18788005	TMV resistance protein N	3.536	1.822	2.39033e-05	0.00142664	yes	up	0.36	0.53	0.25	1.14	1.36	1.6	0.38	1.36667
gene16264	LOC18776956	subtilisin-like protease SBT3.9	7.575	2.9212	2.51432e-05	0.00149586	yes	up	0.11	0.21	0.06	0.88	0.81	1.17	0.126667	0.953333
gene21445	LOC18783383	uncharacterized LOC18783383, transcript variant X1	0.28	-1.83715	0.000372815	0.0113245	yes	down	2.81	1.27	3.26	0.91	0.8	0.44	2.44667	0.716667
gene11183	LOC18784135	uncharacterized LOC18784135	14.409	3.84891	2.57108e-05	0.00151995	yes	up	14.01	19.97	1.85	274.49	105.17	151.07	11.9433	176.91
MSTRG.2026		-	2.736	1.45186	2.71242e-05	0.00159435	yes	up	4.44	3.01	5.88	12.97	14.22	10.48	4.44333	12.5567
gene5124	LOC18792306	alpha-glucan water dikinase 2, transcript variant X1	2.201	1.13828	2.75176e-05	0.00160643	yes	up	1.62	2.1	1.78	4.78	2.94	4.26	1.83333	3.99333
gene8107	LOC18785476	uncharacterized LOC18785476	0.281	-1.82993	5.51543e-06	0.000440315	yes	down	9.1	13.99	22.59	4.09	4.51	5.82	15.2267	4.80667
gene19756	LOC109949516	uncharacterized LOC109949516	3.816	1.932	2.77082e-05	0.0016075	yes	up	1.61	1.44	0.93	6.36	3.84	5.27	1.32667	5.15667
gene22550	LOC109950159	endoglucanase 24-like	0.282	-1.82787	0.000128373	0.00508081	yes	down	1.48	1.8	1.4	0.43	0.56	0.36	1.56	0.45
gene641	LOC18789894	probable WRKY transcription factor 11	0.283	-1.82024	5.23867e-06	0.000423652	yes	down	92.46	82.84	263.62	33.7	45.61	47.52	146.307	42.2767
gene24354	LOC18767226	auxin-induced protein 15A	3.334	1.73707	2.99712e-05	0.00169899	yes	up	5.59	8.39	2.58	18.96	20.17	17.5	5.52	18.8767
gene25251	LOC18768228	L-ascorbate oxidase homolog	0.284	-1.81506	0.000783653	0.0195192	yes	down	11.08	3.72	24.71	4.07	3.69	3.86	13.17	3.87333
gene26114	LOC18768564	probable pectinesterase/pectinesterase inhibitor 7	0.284	-1.81402	1.6418e-05	0.00106126	yes	down	16.94	16.6	47.18	6.27	6.36	10.77	26.9067	7.8
gene2740	LOC18793797	alpha-1,4 glucan phosphorylase L-2 isozyme, chloroplastic/amyloplastic	2.54	1.34474	3.14619e-05	0.0017684	yes	up	6.35	12.15	10.38	16.28	34.28	24.61	9.62667	25.0567
gene11907	LOC18783959	ribonucleoside-diphosphate reductase small chain	0.285	-1.81169	4.79762e-05	0.00241575	yes	down	65.53	15.21	62.72	12.28	13.39	16.24	47.82	13.97
gene23314	LOC18771665	repetitive proline-rich cell wall protein, transcript variant X1	2.974	1.57228	3.31165e-05	0.00183576	yes	up	89.11	136.58	34.85	291.19	249.82	251.15	86.8467	264.053
gene258	LOC18788268	protein SIEVE ELEMENT OCCLUSION B	2.706	1.43607	3.39567e-05	0.00187676	yes	up	7.76	17.12	14.1	21.57	45.16	39.45	12.9933	35.3933
gene5672	LOC109947002	G-type lectin S-receptor-like serine/threonine-protein kinase LECRK4	0.288	-1.79606	0.000437642	0.0127744	yes	down	2.96	3.33	9.97	1.13	1.37	2.27	5.42	1.59
gene7502	LOC18786341	probable WRKY transcription factor 46	0.288	-1.79344	1.94073e-05	0.00121254	yes	down	10.92	19.55	36.87	7.12	5.14	8.19	22.4467	6.81667
gene9680	LOC18784010	uncharacterized LOC18784010	0.291	-1.78068	0.000287433	0.00916304	yes	down	75.98	25.27	49.23	24.02	9.28	12.87	50.16	15.39
gene5097	LOC18789362	protein ECERIFERUM 1	0.292	-1.77413	0.00175874	0.0348972	yes	down	2.48	1.57	1.21	0.6	0.42	0.55	1.75333	0.523333
MSTRG.8195		-	0.296	-1.75611	8.05007e-06	0.000599137	yes	down	9.37	7.23	11.6	2.38	1.83	4.31	9.4	2.84
gene387	LOC18788690	KIN14B-interacting protein At4g14310	0.298	-1.74649	0.00161815	0.0328548	yes	down	6.1	1.15	6.75	1.17	1.91	1.45	4.66667	1.51
gene280	LOC109946476	uncharacterized protein At2g34160-like	0.298	-1.7452	0.000397419	0.0118031	yes	down	5.29	2.29	4.74	1.1	1.19	1.48	4.10667	1.25667
gene12349	LOC18779196	F-box protein At1g61340	0.299	-1.74151	0.000558552	0.0151882	yes	down	17.23	27.28	70.99	6.3	13.76	14.8	38.5	11.62
gene16030	LOC18777470	uncharacterized LOC18777470	0.3	-1.7366	2.48648e-09	8.44546e-07	yes	down	51.98	46.41	88.04	15.23	19.04	23	62.1433	19.09
gene14079	LOC18778744	CASP-like protein 2D1	2.393	1.25883	3.95676e-05	0.00209928	yes	up	8.4	15.02	14.27	24.08	24.91	24.23	12.5633	24.4067
gene7335	LOC18786729	probable LRR receptor-like serine/threonine-protein kinase At4g36180, transcript variant X1	0.302	-1.72945	9.74786e-07	0.000112407	yes	down	9.42	4.48	11.32	2.77	2.13	2.88	8.40667	2.59333
gene5763	LOC18786069	leucine--tRNA ligase, cytoplasmic	0.304	-1.71992	0.000272775	0.00881611	yes	down	2.27	1.42	3.39	0.47	1.01	0.61	2.36	0.696667
gene11651	LOC18783197	gibberellin-regulated protein 14	0.304	-1.71593	0.000185173	0.00663958	yes	down	16.55	5.49	14.26	3.04	3.36	4.93	12.1	3.77667
gene25267	LOC18766254	NAC domain-containing protein 35	0.308	-1.69824	0.000996856	0.0231046	yes	down	4.18	10.11	12.14	2.16	1.67	4.26	8.81	2.69667
gene21863	LOC18770071	syntaxin-121	0.309	-1.69456	4.98115e-06	0.000408126	yes	down	38.79	62.22	127.23	22.31	21.69	27.97	76.08	23.99
gene4425	LOC18791901	replication protein A 32 kDa subunit A, transcript variant X1	0.309	-1.69271	0.000201827	0.0070342	yes	down	30.11	8.42	34.31	7.62	7.28	8.26	24.28	7.72
gene12296	LOC18778470	NAD(P)H dehydrogenase (quinone) FQR1	0.31	-1.69109	5.11797e-05	0.00254957	yes	down	98.39	31.15	91.38	15.12	24.4	30.68	73.64	23.4
gene24475	LOC18768312	AAA-ATPase At3g50940	0.31	-1.68989	3.45649e-05	0.00189357	yes	down	2.14	2.33	1.9	0.6	0.69	0.72	2.12333	0.67
gene16908	LOC18776965	dCTP pyrophosphatase 1	50.854	5.66829	4.35877e-05	0.00222491	yes	up	0	0	0.15	4.07	5.02	7.23	0.05	5.44
gene6013	LOC18787382	dynamin-related protein 4C	2.065	1.04634	4.35907e-05	0.00222491	yes	up	82.66	91.81	54.5	160.9	158.97	147.71	76.3233	155.86
gene13026	LOC18780076	uncharacterized protein PHLOEM PROTEIN 2-LIKE A4	2.717	1.44223	4.48371e-05	0.00228229	yes	up	2.44	2.78	3.13	9.01	7.12	7.25	2.78333	7.79333
gene7201	LOC18786209	subtilisin-like protease SBT4.14	5.441	2.44399	4.52698e-05	0.00229806	yes	up	0.36	0.08	0.62	1.83	2.08	1.98	0.353333	1.96333
gene8608	LOC18786346	DNA-directed primase/polymerase protein, transcript variant X1	0.31	-1.68872	0.000525297	0.0146258	yes	down	4.21	1.8	3.87	1.63	0.69	1.14	3.29333	1.15333
gene16329	LOC18778079	E3 ubiquitin-protein ligase ORTHRUS 2	0.311	-1.6836	0.00157724	0.0323784	yes	down	7.86	1.86	12	2.22	2.34	2.36	7.24	2.30667
gene20316	LOC18773833	pectin acetylesterase 12, transcript variant X1	0.312	-1.6796	4.19891e-06	0.000359816	yes	down	52.19	19.88	59.2	13.66	14.46	12.72	43.7567	13.6133
gene8379	LOC18785471	putative glycerol-3-phosphate transporter 1	0.313	-1.67372	3.62891e-08	7.06164e-06	yes	down	11.95	7.6	8.52	3.16	3.7	2.16	9.35667	3.00667
gene16124	LOC18777612	putative RING-H2 finger protein ATL21B	0.315	-1.66584	1.12933e-06	0.000123374	yes	down	11.19	12.18	21.92	4.15	5.11	5.36	15.0967	4.87333
gene16102	LOC18776215	cold-shock protein CS120	3.088	1.62688	5.16186e-05	0.00256279	yes	up	26.25	89.74	35.52	187.43	168.36	124.6	50.5033	160.13
gene18575	LOC18773055	probable LRR receptor-like serine/threonine-protein kinase At1g53430, transcript variant X1	0.316	-1.6601	0.00291386	0.049586	yes	down	1.03	2.78	0.82	0.57	0.43	0.49	1.54333	0.496667
gene9271	LOC18783171	linoleate 13S-lipoxygenase 3-1, chloroplastic	0.318	-1.65181	9.21888e-06	0.000667511	yes	down	33.08	40.37	95.76	13.49	19.91	21.39	56.4033	18.2633
gene16823	LOC18776602	pentatricopeptide repeat-containing protein At1g74630	73.212	6.19401	5.33944e-05	0.00261801	yes	up	0	0	0	0.41	0.27	0.9	0	0.526667
gene3223	LOC18793083	MACPF domain-containing protein At1g14780	0.319	-1.64806	1.40307e-07	2.13095e-05	yes	down	3.39	3.61	4.95	1.47	1.07	1.36	3.98333	1.3
gene21512	LOC18771492	EGF domain-specific O-linked N-acetylglucosamine transferase	0.319	-1.64742	4.33527e-05	0.00222491	yes	down	13.01	8.55	28.59	5.58	5.84	5.21	16.7167	5.54333
gene21359	LOC109950255	uncharacterized LOC109950255	0.319	-1.64696	0.000874748	0.0210158	yes	down	1.08	0.98	1.62	0.3	0.4	0.49	1.22667	0.396667
gene13613	LOC18779462	epidermis-specific secreted glycoprotein EP1	2.21	1.1441	5.60151e-05	0.00270806	yes	up	4.65	3.87	3.01	9.88	8.92	7.28	3.84333	8.69333
gene20033	LOC18774839	glycerol-3-phosphate 2-O-acyltransferase 6	0.32	-1.64315	1.64093e-06	0.000166599	yes	down	4.75	8.77	6.85	1.59	2.27	2.77	6.79	2.21
gene8358	LOC109947704	probable disease resistance RPP8-like protein 2	0.321	-1.63918	5.6133e-05	0.00270806	yes	down	8.45	14.07	31.65	5.91	5.48	6.32	18.0567	5.90333
gene23129	LOC18770251	multiprotein-bridging factor 1c	2.776	1.47289	5.85436e-05	0.00278993	yes	up	4.99	5.8	3.14	16.85	10.59	12.27	4.64333	13.2367
gene5179	LOC18788206	receptor-like protein kinase HSL1	2.031	1.02189	5.89206e-05	0.00280075	yes	up	4.99	3.77	6.75	9.64	12.47	10.07	5.17	10.7267
gene17485	LOC18774665	histone H3.2	0.323	-1.63113	0.000322907	0.0100873	yes	down	112.59	29.56	126.2	24.11	32.71	32.8	89.45	29.8733
gene18161	LOC18772299	protein UPSTREAM OF FLC	0.323	-1.62926	1.6895e-07	2.50488e-05	yes	down	7.83	6.27	11.65	3.51	2.75	2.38	8.58333	2.88
gene11180	LOC18781916	uncharacterized LOC18781916	7.359	2.87942	6.24415e-05	0.00293083	yes	up	18.57	27.45	4.52	172.4	87.76	121.8	16.8467	127.32
gene9228	LOC18783913	auxin-responsive protein SAUR50	2.345	1.22944	6.28798e-05	0.00294401	yes	up	117.17	94.83	50.84	272.18	197.47	166.85	87.6133	212.167
gene20136	LOC18772948	abscisic acid receptor PYL4	2.442	1.28799	6.47528e-05	0.00300686	yes	up	156.11	276.49	107.81	577.14	347.04	427.08	180.137	450.42
gene7833	LOC109947027	uncharacterized LOC109947027	0.323	-1.62836	7.81271e-05	0.00352534	yes	down	2.6	4.32	6.82	1.41	1.84	1.3	4.58	1.51667
gene328	LOC18791329	1-aminocyclopropane-1-carboxylate oxidase homolog 1	0.324	-1.62491	3.49721e-05	0.00189917	yes	down	8.21	11.8	7.49	3.97	1.54	3.63	9.16667	3.04667
gene1083	LOC18789973	heterogeneous nuclear ribonucleoprotein A2 homolog 1	3.893	1.96097	6.86182e-05	0.00316508	yes	up	17.79	26.38	5.39	71.79	83.6	47.03	16.52	67.4733
gene3472	LOC18788373	probable prolyl 4-hydroxylase 3	2.85	1.51094	6.9965e-05	0.00321366	yes	up	8.86	12.15	4.23	30.14	22.72	21.27	8.41333	24.71
gene771	LOC18792229	uncharacterized LOC18792229	0.325	-1.62226	0.00283872	0.0488421	yes	down	2.31	2.05	1.32	0.39	0.56	0.92	1.89333	0.623333
gene137	LOC18792056	pre-rRNA-processing protein TSR2 homolog	0.326	-1.61894	1.53174e-07	2.28915e-05	yes	down	13.77	12.33	8.01	3.17	4.59	3.6	11.37	3.78667
gene4274	LOC18793568	auxin-responsive protein IAA2, transcript variant X1	2.221	1.15103	7.56435e-05	0.00343389	yes	up	4.8	3.45	6.04	9.09	12.24	11.27	4.76333	10.8667
gene12513	LOC18781056	uncharacterized LOC18781056	0.326	-1.61852	0.00086115	0.0207603	yes	down	3.77	3.8	1.46	1.13	0.85	0.98	3.01	0.986667
gene11597	LOC18783850	AAA-ATPase At3g28510	0.327	-1.61419	2.25696e-07	3.21849e-05	yes	down	5.97	3.31	4.88	0.78	0.7	1.24	4.72	0.906667
gene1403	LOC18789154	2-hydroxyisoflavanone dehydratase	0.327	-1.61134	0.000100658	0.00425428	yes	down	7.94	4.72	10.47	2.22	2.15	3.38	7.71	2.58333
gene3041	LOC18790766	LEAF RUST 10 DISEASE-RESISTANCE LOCUS RECEPTOR-LIKE PROTEIN KINASE-like 1.2, transcript variant X1	0.327	-1.61051	1.27606e-05	0.000866839	yes	down	9.04	16.4	24.2	5.02	4.67	7.43	16.5467	5.70667
gene215	LOC18790661	calmodulin-like protein 11, transcript variant X1	0.327	-1.61049	1.2426e-05	0.000850294	yes	down	22.9	14.59	32.24	6.25	6.69	10.49	23.2433	7.81
gene20648	LOC18772510	uncharacterized LOC18772510	2.759	1.4639	8.22884e-05	0.00366858	yes	up	16.63	18.67	6.03	38.26	41.71	36.9	13.7767	38.9567
gene15268	LOC18776689	uncharacterized LOC18776689	2.318	1.21312	8.26934e-05	0.00366858	yes	up	60.61	132.01	62.14	247.08	172.57	183.58	84.92	201.077
gene4714	LOC18790633	probable receptor-like protein kinase At1g11050	0.329	-1.60564	0.00207748	0.0394005	yes	down	4.87	9.52	24.41	2.63	4.67	5.67	12.9333	4.32333
gene19482	LOC18772950	light-inducible protein CPRF2	0.329	-1.60203	0.000232506	0.00777003	yes	down	7.24	4.56	9.84	3	2.59	1.77	7.21333	2.45333
gene20155	LOC18772845	probable WRKY transcription factor 33	0.33	-1.5974	5.50155e-06	0.000440315	yes	down	48.52	92.44	148.37	31.02	31.06	39.05	96.4433	33.71
gene233	LOC18789438	3-ketoacyl-CoA synthase 20	0.332	-1.59104	1.83743e-05	0.00116493	yes	down	11.18	7.08	9.8	1.8	3.12	4.57	9.35333	3.16333
gene11209	LOC18781892	uncharacterized protein DDB_G0290685	0.333	-1.58587	0.0021705	0.0407509	yes	down	2.48	3.87	1.95	0.45	1.15	1.21	2.76667	0.936667
gene23202	LOC18769236	EG45-like domain containing protein	0.333	-1.58541	8.59362e-10	3.02901e-07	yes	down	205.33	120.38	228.99	55.11	68.87	67.94	184.9	63.9733
MSTRG.11359		-	0.339	-1.56087	4.28406e-05	0.00221079	yes	down	29.31	36.75	77.27	12.75	16.62	20.47	47.7767	16.6133
gene16576	LOC18778086	transcription factor MYB86	0.339	-1.56086	8.30394e-05	0.00366858	yes	down	10.1	11.77	26.41	4.23	7.24	5.25	16.0933	5.57333
gene16019	LOC18776467	uncharacterized LOC18776467, transcript variant X2	0.34	-1.55471	1.28274e-08	3.153e-06	yes	down	194.81	282.33	345.4	73.09	85.64	127.73	274.18	95.4867
gene6784	LOC18784549	ent-kaurenoic acid oxidase 1	3.737	1.90188	9.32077e-05	0.00399361	yes	up	0.56	1.13	0.45	2.93	3.21	2.01	0.713333	2.71667
gene11245	LOC18782520	uncharacterized LOC18782520	2.236	1.1609	9.58215e-05	0.00408685	yes	up	3.07	4.86	2.96	10.17	5.97	7.95	3.63	8.03
gene9884	LOC18784464	hydroxyproline-rich systemin	2.982	1.57617	9.66666e-05	0.0041135	yes	up	14.53	14.71	30.7	38.16	95.24	50.27	19.98	61.2233
gene25112	LOC18767141	transcription factor bHLH25	0.341	-1.55311	4.25194e-09	1.32384e-06	yes	down	40.67	27.01	54.13	14.99	14.63	12.67	40.6033	14.0967
gene22559	LOC18771377	gibberellin-regulated protein 11	0.341	-1.55149	0.000950771	0.0223133	yes	down	35.16	14.46	57.01	11.04	12.9	13.77	35.5433	12.57
gene13195	LOC18779527	(E,E)-alpha-farnesene synthase	2.911	1.54145	0.000103622	0.00435983	yes	up	2.37	2.43	1.23	6.02	5.84	5.46	2.01	5.77333
gene8372	LOC18786411	structural maintenance of chromosomes protein 2-1	0.341	-1.55053	0.000774184	0.0193349	yes	down	4.22	1.81	6.6	1	1.68	1.72	4.21	1.46667
gene2348	LOC18792503	non-functional NADPH-dependent codeinone reductase 2	0.342	-1.54946	0.00100951	0.0233134	yes	down	4.69	4.07	1.94	1.47	0.85	1.41	3.56667	1.24333
gene25833	LOC18767504	heat stress transcription factor A-7a, transcript variant X10	2.417	1.27319	0.00011068	0.00459469	yes	up	1.53	2.28	0.97	5.04	3.93	4.24	1.59333	4.40333
gene24849	LOC18768297	scopoletin glucosyltransferase	0.344	-1.53845	1.16896e-07	1.88252e-05	yes	down	14.77	20.89	28.65	6.28	6.82	9.45	21.4367	7.51667
gene12051	LOC18778161	heavy metal-associated isoprenylated plant protein 7	2.219	1.1497	0.000112191	0.00463681	yes	up	50.18	82.2	35.87	161.12	115.29	105.62	56.0833	127.343
gene21664	LOC18769298	FT-interacting protein 1	2.854	1.51324	0.000114437	0.00470882	yes	up	0.48	0.34	0.66	1.5	1.49	1.36	0.493333	1.45
gene5033	LOC18791376	purine permease 3	0.344	-1.53794	1.29528e-05	0.000876711	yes	down	21.14	8.51	17.6	5.5	5.33	5.86	15.75	5.56333
gene24147	LOC18768149	metacaspase-1	2.564	1.35837	0.000115022	0.00471212	yes	up	1.94	4.19	3.18	9.57	6.2	8.64	3.10333	8.13667
gene12881	LOC18778998	wall-associated receptor kinase 2	3.229	1.69101	0.000116108	0.00473583	yes	up	0.71	0.68	0.65	2.06	1.52	3.12	0.68	2.23333
gene313	LOC18789957	putative SWI/SNF-related matrix-associated actin-dependent regulator of chromatin subfamily A member 3-like 3	0.345	-1.53439	0.00204695	0.0389004	yes	down	5.08	1.42	6.81	1.42	1.37	1.9	4.43667	1.56333
gene1034	LOC18789015	probable WRKY transcription factor 48	0.346	-1.53008	0.000128043	0.00507848	yes	down	27.02	24.86	74	12.18	14.67	17.67	41.96	14.84
gene26045	LOC18768331	wee1-like protein kinase	0.346	-1.52973	0.000194921	0.00688339	yes	down	7.54	3.14	7.2	1.79	2.27	2.29	5.96	2.11667
gene6788	LOC18787374	protein NRT1/ PTR FAMILY 7.2	0.347	-1.52521	4.62509e-06	0.000387449	yes	down	21.3	11.39	15.06	7.13	3.44	6.35	15.9167	5.64
gene3837	LOC18789806	aspartyl protease family protein At5g10770	2.066	1.04685	0.000124963	0.0049848	yes	up	3.16	3.55	4.65	6.67	9.75	7.59	3.78667	8.00333
gene23723	LOC18767541	alcohol dehydrogenase 1	2.217	1.14872	0.000125111	0.0049848	yes	up	2.38	4.53	2.29	7.54	6.21	7.04	3.06667	6.93
gene15294	LOC18778015	uncharacterized LOC18778015	0.348	-1.52238	8.32197e-05	0.00366858	yes	down	38.07	65.22	102.48	14.87	24.84	33.41	68.59	24.3733
gene15299	LOC18777001	ubiquitin carboxyl-terminal hydrolase 21	0.348	-1.5208	0.00053896	0.0148281	yes	down	11.13	3.53	13.46	2.68	3.42	3.92	9.37333	3.34
gene17817	LOC18773304	UDP-glycosyltransferase 87A1	0.349	-1.52048	0.00116497	0.0259233	yes	down	5.57	2.33	4.27	0.99	2	1.35	4.05667	1.44667
gene8399	LOC18787621	21 kDa protein	2.251	1.17026	0.000132299	0.00518418	yes	up	350.09	811.81	359.96	1293.61	1209.3	997.4	507.287	1166.77
gene17751	LOC18773427	CBL-interacting serine/threonine-protein kinase 11	0.35	-1.51541	5.11175e-05	0.00254957	yes	down	21.2	27.24	65.72	12.75	13.83	14.16	38.0533	13.58
gene24387	LOC18766643	arginine decarboxylase	0.35	-1.51371	3.27335e-06	0.000296842	yes	down	142.56	67.44	172.15	36.46	43.01	57.21	127.383	45.56
gene12402	LOC18778355	uncharacterized protein At4g19900	0.351	-1.51208	0.000539936	0.0148332	yes	down	2.15	3.34	4.12	0.76	1.32	1.36	3.20333	1.14667
gene21955	LOC18770336	kinesin-like protein KIN-5C	0.351	-1.51182	0.00194477	0.0374926	yes	down	7.02	2.13	10.54	1.88	2.71	2.47	6.56333	2.35333
gene2146	LOC18792108	cytochrome P450 78A5	11.585	3.53418	0.000138214	0.00531272	yes	up	0.15	0.1	0.04	0.5	1.06	1.86	0.0966667	1.14
gene26182	LOC18766338	probable beta-D-xylosidase 2	13.617	3.76731	0.000140225	0.00536791	yes	up	0.03	0	0.18	1.51	0.37	1.15	0.07	1.01
gene2456	LOC18788572	probable xyloglucan endotransglucosylase/hydrolase protein 33	0.351	-1.51001	3.75376e-08	7.08324e-06	yes	down	224.72	133.22	213.73	47.44	76.02	82.04	190.557	68.5
gene6991	LOC109947009	receptor-like protein 12	0.351	-1.50902	3.21503e-14	2.5025e-11	yes	down	29.86	14.64	18.85	5.19	5.5	6.9	21.1167	5.86333
gene2828	LOC109947944	cytochrome P450 CYP749A22-like	0.353	-1.50149	0.000375356	0.0113463	yes	down	5.43	4.81	11.73	1.96	3.27	2.73	7.32333	2.65333
gene1113	LOC18790899	RING-H2 finger protein ATL2	0.354	-1.49749	2.54177e-05	0.00150739	yes	down	77.42	116.72	193.29	30.66	45.36	63.97	129.143	46.6633
gene15197	LOC18777442	disease resistance protein RPM1	0.354	-1.49618	0.000534251	0.0147638	yes	down	2.73	1.65	1.25	0.66	0.81	0.56	1.87667	0.676667
gene20751	LOC18771943	GRF1-interacting factor 1	0.355	-1.49592	0.000374474	0.011338	yes	down	4.94	8.37	4.64	1.32	1.96	3.18	5.98333	2.15333
gene1027	LOC18791404	cell wall / vacuolar inhibitor of fructosidase 1	3.205	1.68036	0.000174043	0.00643819	yes	up	3.29	3.26	1.73	12.92	8.67	5.67	2.76	9.08667
gene25424	LOC18768030	putative lipid-transfer protein DIR1	11.682	3.54616	0.000180912	0.00658326	yes	up	5.55	11.4	1.68	150.31	33.29	43.27	6.21	75.6233
gene14248	LOC18780796	uncharacterized LOC18780796	3.174	1.66644	0.000180923	0.00658326	yes	up	0.5	0.65	0.68	2.88	1.52	1.56	0.61	1.98667
gene8263	LOC18786944	uncharacterized LOC18786944	0.355	-1.4927	0.000529368	0.0146941	yes	down	51.64	25.48	70.71	13.47	14.01	26.71	49.2767	18.0633
gene3056	LOC18793893	uncharacterized LOC18793893	0.36	-1.47409	6.69343e-06	0.000514568	yes	down	38.7	37.66	65.7	12.08	17.4	22.97	47.3533	17.4833
gene2315	LOC18792793	protein SIEVE ELEMENT OCCLUSION A	2.027	1.01963	0.000183388	0.00661765	yes	up	2.73	3.58	4.71	6.55	9.01	7.39	3.67333	7.65
gene26269	LOC18787812	UDP-glycosyltransferase 74E2	0.361	-1.47111	7.74101e-06	0.000579953	yes	down	15.83	11.32	11.95	5.74	3.37	5.47	13.0333	4.86
gene9414	LOC18784243	ELF3-like protein 2, transcript variant X1	2.279	1.1884	0.000184651	0.0066336	yes	up	2.44	5.67	3.39	11.1	7.83	8.18	3.83333	9.03667
gene2633	LOC18790429	origin of replication complex subunit 6	0.361	-1.47062	0.000822516	0.0202978	yes	down	19.15	5.65	17.37	5.21	4.9	5.52	14.0567	5.21
gene23368	LOC18770775	uncharacterized LOC18770775, transcript variant X1	0.361	-1.4692	3.42912e-05	0.0018841	yes	down	5.28	2.94	7.19	1.5	1.8	2.39	5.13667	1.89667
gene6756	LOC18786011	flavonoid 3',5'-methyltransferase, transcript variant X1	3.145	1.65296	0.000189222	0.0067459	yes	up	1.29	3.31	1.89	6.35	7.42	7.12	2.16333	6.96333
gene4537	LOC18790599	transcription initiation factor TFIID subunit 15, transcript variant X1	4.41	2.14089	0.00019042	0.0067628	yes	up	0.47	0.68	1.57	4.78	3.83	3.92	0.906667	4.17667
gene13812	LOC18778277	uncharacterized LOC18778277	0.362	-1.4673	0.00277993	0.0481297	yes	down	13.13	31.84	51.5	9.29	8.39	18.03	32.1567	11.9033
gene21661	LOC18769194	polygalacturonase inhibitor	0.362	-1.4665	0.000346785	0.0107079	yes	down	124.23	33.8	82.51	30.31	21.36	37.78	80.18	29.8167
gene3951	LOC18788984	-	0.362	-1.46639	0.000961162	0.0225006	yes	down	7.54	20.69	28.29	6.63	5.58	8.81	18.84	7.00667
gene17200	LOC18776420	probable calcium-binding protein CML27	0.362	-1.46553	0.00139257	0.0293618	yes	down	33.79	46.48	136.5	21.35	25.73	33.36	72.2567	26.8133
gene23537	LOC18767591	benzyl alcohol O-benzoyltransferase	0.364	-1.4577	0.000475461	0.013602	yes	down	6.07	10	5.03	3.5	1.81	2.56	7.03333	2.62333
gene22826	LOC18769372	uncharacterized LOC18769372	3.757	1.90954	0.000199385	0.00696208	yes	up	5.12	9.28	1.81	22.47	23.25	16.7	5.40333	20.8067
gene10113	LOC18778294	uncharacterized LOC18778294, transcript variant X1	0.365	-1.45322	0.000458134	0.0132373	yes	down	51.03	30.04	94.55	21.01	22.32	26.64	58.54	23.3233
gene6033	LOC18785888	uncharacterized LOC18785888	0.366	-1.45013	5.47239e-05	0.00267617	yes	down	41.49	53.29	40.25	14.63	14.58	22.56	45.01	17.2567
gene8052	LOC18785098	UDP-glycosyltransferase 76F1	0.366	-1.44873	2.26139e-05	0.00137159	yes	down	5.69	4.7	6.26	1.33	2.31	2.62	5.55	2.08667
gene12352	LOC18778565	external alternative NAD(P)H-ubiquinone oxidoreductase B3, mitochondrial	0.367	-1.4478	0.000158253	0.0060088	yes	down	9.51	4.25	11.75	2.79	3.56	3.22	8.50333	3.19
gene4588	LOC18792738	UPF0481 protein At3g47200, transcript variant X1	0.367	-1.44568	0.000370576	0.0112748	yes	down	2.73	5.16	5.57	1.78	1.11	2.18	4.48667	1.69
gene24060	LOC109946308	BAHD acyltransferase At5g47980-like	62.316	5.96154	0.000210722	0.00724953	yes	up	0	0	0	0.5	0.31	1.26	0	0.69
gene10228	LOC18766094	uncharacterized LOC18766094	0.368	-1.44256	0.000120749	0.00488248	yes	down	36.29	13.13	32	9.13	12.95	8.69	27.14	10.2567
gene6571	LOC18785710	rust resistance kinase Lr10	0.369	-1.43899	6.99098e-06	0.000533055	yes	down	7.29	4.25	6.26	2.34	2.41	1.97	5.93333	2.24
gene393	LOC18788302	cell number regulator 11	6.742	2.75309	0.00022584	0.00761538	yes	up	0.51	0.98	0.59	2.21	7.7	4.52	0.693333	4.81
gene11012	LOC18781818	pyrophosphate--fructose 6-phosphate 1-phosphotransferase subunit beta	2.084	1.05901	0.000226998	0.00764064	yes	up	40.65	53.76	26.97	116.65	66.85	75.23	40.46	86.2433
gene23595	LOC18768088	endoglucanase 9	2.587	1.37118	0.00022849	0.007677	yes	up	6.57	7.29	14.29	18.57	36.53	19.36	9.38333	24.82
gene1285	LOC18790533	serine/threonine-protein kinase RUNKEL	0.369	-1.43888	0.000490366	0.0139263	yes	down	3.9	1.68	5.37	1.28	1.59	1.26	3.65	1.37667
gene19842	LOC109949543	cyclic nucleotide-gated ion channel 1-like, transcript variant X1	2.817	1.49419	0.000234006	0.00779226	yes	up	1.15	2.65	1.54	4.37	6.26	6.93	1.78	5.85333
gene14452	LOC18779027	ABC transporter G family member 12	0.37	-1.43472	0.00194354	0.0374926	yes	down	2.11	2.4	1.24	0.64	0.53	0.98	1.91667	0.716667
gene394	LOC18793755	protein PLANT CADMIUM RESISTANCE 7	56	5.80735	0.000247212	0.0081449	yes	up	0	0	0	0.94	0.32	0.64	0	0.633333
gene1373	LOC18788207	basic 7S globulin	0.37	-1.43255	7.94549e-05	0.00357662	yes	down	63.95	69.32	153.8	24.36	36.19	47.89	95.69	36.1467
gene22364	LOC18769597	elongation of fatty acids protein 3-like	0.372	-1.427	3.74116e-06	0.000329664	yes	down	22.43	12.06	24.29	6.51	6.85	8.99	19.5933	7.45
gene4000	LOC18789372	-	2.608	1.38282	0.000255108	0.0083462	yes	up	2.34	1.86	2.31	7.97	5.06	4.41	2.17	5.81333
gene1180	LOC18790747	sucrose synthase 2, transcript variant X1	0.372	-1.42572	4.98722e-09	1.47118e-06	yes	down	15.15	13.86	10.86	4.48	4.22	6.41	13.29	5.03667
gene758	LOC18793848	ribulose bisphosphate carboxylase small chain clone 512	2.547	1.34873	0.00026965	0.00874862	yes	up	167.32	167.99	54.46	432.88	302.27	285.86	129.923	340.337
gene20314	LOC18772382	protein NRT1/ PTR FAMILY 4.5	0.373	-1.42459	0.00177846	0.035157	yes	down	22.25	6.79	27.71	8.63	8.45	4.73	18.9167	7.27
gene21953	LOC18771596	beta-fructofuranosidase, insoluble isoenzyme 1	3.702	1.88838	0.000270219	0.00874862	yes	up	0.32	1.02	0.44	2.33	1.79	2.61	0.593333	2.24333
gene20389	LOC109949773	uncharacterized LOC109949773	0.373	-1.42365	0.000926645	0.0220237	yes	down	52.62	25.46	63.04	20.98	14.35	20.24	47.04	18.5233
gene13593	LOC18781233	chitinase 2	0.375	-1.41458	2.99555e-12	1.55444e-09	yes	down	641.92	420.75	548.18	175.36	210.18	233.15	536.95	206.23
gene3403	LOC18793330	uncharacterized hydrolase YugF	2.348	1.23154	0.000284343	0.00914253	yes	up	4.53	10.91	7.05	14.96	15.61	22.46	7.49667	17.6767
gene8269	LOC18787715	protein NETWORKED 4B, transcript variant X2	0.378	-1.4047	0.00160292	0.0327158	yes	down	50.89	12.58	54.17	12.38	15.58	18.06	39.2133	15.34
gene6574	LOC109947708	rust resistance kinase Lr10-like	0.379	-1.40076	7.94196e-07	9.44991e-05	yes	down	10.96	15.38	19.63	7.56	4.73	5.55	15.3233	5.94667
gene11951	LOC18782200	NAC domain-containing protein 41	0.38	-1.39563	5.19985e-05	0.00256569	yes	down	11.71	11.29	12.47	3.37	3.71	6.8	11.8233	4.62667
gene25816	LOC18766856	uncharacterized LOC18766856, transcript variant X1	2.103	1.07255	0.000289398	0.00920322	yes	up	28.72	57.58	25.59	90	70.06	84.2	37.2967	81.42
gene8053	LOC18786183	UDP-glycosyltransferase 76F1	0.381	-1.39365	5.51976e-09	1.56234e-06	yes	down	42.78	43.17	66.35	16.21	20.22	22.74	50.7667	19.7233
gene14064	LOC18778881	NEP1-interacting protein-like 1, transcript variant X1	16.68	4.06001	0.000290283	0.00920676	yes	up	0	0.45	0.08	4.48	0.46	4.08	0.176667	3.00667
gene7105	LOC18787435	arginase 1, mitochondrial, transcript variant X1	2.095	1.06686	0.000291698	0.00922033	yes	up	41.51	94.89	46.32	125.71	143.59	121.67	60.9067	130.323
gene20084	LOC18775352	uncharacterized LOC18775352	0.381	-1.3934	0.000181136	0.00658326	yes	down	18.76	25.61	48.28	7.95	12.43	15.54	30.8833	11.9733
gene3506	LOC18792023	receptor protein kinase CLAVATA1	2.069	1.04903	0.000312352	0.00983987	yes	up	1.06	1.28	1.93	2.78	3.27	2.96	1.42333	3.00333
gene13106	LOC18780444	VQ motif-containing protein 22	0.384	-1.382	1.71624e-08	3.81679e-06	yes	down	60.77	87.4	106.95	27.08	34.88	38.1	85.04	33.3533
gene15865	LOC18777485	protein P21	0.385	-1.37766	3.62127e-05	0.00195517	yes	down	11.31	14.85	20.34	4.03	7.2	7.05	15.5	6.09333
gene16020	LOC18776515	uncharacterized LOC18776515	0.386	-1.37409	3.46832e-08	6.89274e-06	yes	down	38.32	43.96	51	12.72	18.62	21.22	44.4267	17.52
gene17574	LOC18774451	cellulose synthase-like protein E6, transcript variant X1	0.386	-1.37301	6.54638e-05	0.00302705	yes	down	16.27	7	9.69	3.57	4.28	5.04	10.9867	4.29667
gene13360	LOC109948416	BAHD acyltransferase At5g47980-like, transcript variant X2	0.386	-1.37169	9.08938e-07	0.000105465	yes	down	5.05	7.71	9.36	3.01	4.18	2.48	7.37333	3.22333
gene12388	LOC18781346	polyphenol oxidase, chloroplastic	0.387	-1.37036	7.04671e-08	1.21395e-05	yes	down	23.44	16.03	16.84	8.2	5.52	8.54	18.77	7.42
gene6616	LOC109947531	rust resistance kinase Lr10-like	0.387	-1.37026	0.00117898	0.0260205	yes	down	4.51	3	5	0.78	2.35	1.92	4.17	1.68333
gene23837	LOC18766689	protein PHLOEM PROTEIN 2-LIKE A1	2.327	1.21845	0.000353783	0.0108701	yes	up	3.66	3.28	3.11	6.63	8.83	7.82	3.35	7.76
gene2267	LOC18790787	vinorine synthase	0.387	-1.36922	7.76791e-05	0.00351362	yes	down	50.88	39.37	26.98	15.62	8.92	21.85	39.0767	15.4633
gene7886	LOC18785179	caffeoylshikimate esterase	0.388	-1.36654	1.70445e-05	0.00109418	yes	down	26.39	18.87	38.94	8.32	12.52	12.59	28.0667	11.1433
gene13564	LOC18781456	F-box/LRR-repeat protein At4g14103	0.388	-1.3663	0.000518674	0.0145486	yes	down	13.31	8.3	21.06	3.7	7.79	5.43	14.2233	5.64
gene8954	LOC18788019	probable protein phosphatase 2C 49	0.388	-1.36567	0.000472053	0.0135252	yes	down	9.52	14.97	30.57	7.61	6.56	7.66	18.3533	7.27667
gene8661	LOC18785636	probable WRKY transcription factor 53	0.389	-1.36251	0.00191355	0.0371743	yes	down	5.18	9.44	16.56	3.23	3.42	5.79	10.3933	4.14667
gene565	LOC18788949	ubiquinol oxidase, mitochondrial	0.389	-1.3618	2.02089e-08	4.44144e-06	yes	down	24.93	20.51	33.39	9.31	11.86	10.4	26.2767	10.5233
gene26106	LOC18767775	indole-3-acetic acid-induced protein ARG2	0.39	-1.35911	6.83741e-06	0.000523482	yes	down	161.97	220.32	398.73	103.77	100.38	109.76	260.34	104.637
gene9491	LOC18784205	ankyrin repeat-containing protein At2g01680	0.391	-1.35518	0.0016597	0.0334465	yes	down	2.75	1.66	2.3	1.05	0.51	1.12	2.23667	0.893333
gene14251	LOC109948406	uncharacterized LOC109948406	3.892	1.96044	0.000382933	0.0114825	yes	up	1.45	2.77	3.5	14.59	8.78	8.2	2.57333	10.5233
gene23921	LOC18767871	phytosulfokine receptor 2	0.391	-1.3542	0.000137005	0.00528375	yes	down	18.72	30.16	54.41	12.72	11.99	16.51	34.43	13.74
gene22271	LOC18771230	myb family transcription factor EFM, transcript variant X1	2.124	1.08648	0.000396482	0.0118031	yes	up	4.61	9.8	6.86	18.53	12.44	15.18	7.09	15.3833
gene16009	LOC18776926	uncharacterized LOC18776926	0.392	-1.35245	0.00101835	0.0234283	yes	down	11.59	14.41	26.93	5.95	5.9	9.42	17.6433	7.09
gene20152	LOC18773408	uncharacterized LOC18773408	0.393	-1.34831	0.000536265	0.0147976	yes	down	16.83	24.31	57.32	12.27	13.13	14.05	32.82	13.15
gene18131	LOC18774303	histone H4	0.393	-1.3461	5.51511e-05	0.00268301	yes	down	115.79	51.9	134.76	34.9	42.38	45.27	100.817	40.85
gene4270	LOC18790847	receptor-like protein kinase HSL1	0.394	-1.34486	0.00116122	0.0259233	yes	down	5.38	5.81	2.03	1.96	1.34	2.01	4.40667	1.77
gene2239	LOC18790676	putative disease resistance protein RGA1, transcript variant X1	2.022	1.01584	0.000420687	0.0123761	yes	up	0.83	1.01	1.22	2.39	2	1.77	1.02	2.05333
gene17981	LOC18774449	probable serine/threonine-protein kinase BSK3	0.394	-1.34375	1.09445e-06	0.000120748	yes	down	9.86	6.75	7.3	4.08	3.31	2.51	7.97	3.3
gene23702	LOC18767781	basic blue protein	2.661	1.41201	0.00043735	0.0127744	yes	up	24.99	29.5	9.17	80.86	52.63	40.33	21.22	57.94
gene6560	LOC109947134	rust resistance kinase Lr10-like	0.395	-1.34127	2.41066e-07	3.38597e-05	yes	down	16.08	16.56	18.08	5.05	6.16	9.38	16.9067	6.86333
gene10679	LOC18782965	disease resistance RPP13-like protein 4	3.343	1.74114	0.000441305	0.0128411	yes	up	0.64	0.38	0.56	1.41	1.76	2.19	0.526667	1.78667
gene15802	LOC18778046	protein STAY-GREEN, chloroplastic	0.396	-1.33717	0.000224106	0.00760983	yes	down	133.17	48.96	86.58	25.06	46.31	37.84	89.57	36.4033
gene13069	LOC18781357	protein EXORDIUM-like 7	3.835	1.93937	0.000457434	0.0132373	yes	up	1.06	0.79	1.68	2.08	7.7	4.06	1.17667	4.61333
gene25889	LOC18767978	ARM REPEAT PROTEIN INTERACTING WITH ABF2	0.396	-1.33664	0.00261346	0.0460585	yes	down	8.81	2.89	10.67	3.03	3.48	2.56	7.45667	3.02333
MSTRG.16286		-	8.406	3.07148	0.000467901	0.0134557	yes	up	0.55	1.06	0.48	11.12	3.62	3.53	0.696667	6.09
gene3938	LOC18791220	protein ALP1-like	0.397	-1.33395	0.000529209	0.0146941	yes	down	12.67	8.68	23.75	4.68	5.77	7.82	15.0333	6.09
gene16129	LOC18776973	RING-H2 finger protein ATL20	0.397	-1.33297	2.74951e-06	0.000259412	yes	down	13.5	11.45	18.05	4.26	6.47	6.7	14.3333	5.81
gene24864	LOC18766788	formin-like protein 18, transcript variant X1	0.398	-1.3306	0.000682209	0.017627	yes	down	45.49	55.83	127.86	36.73	34.13	38.06	76.3933	36.3067
gene24188	LOC18768765	metacaspase-1, transcript variant X1	2.531	1.33984	0.000478171	0.0136564	yes	up	1.3	3.38	2.22	6.72	6.1	5.05	2.3	5.95667
gene8207	LOC18785330	sodium-coupled neutral amino acid transporter 5	2.678	1.42133	0.000486922	0.0138662	yes	up	0.96	1.85	0.84	3.49	3.36	3.13	1.21667	3.32667
gene23291	LOC18769632	-	0.398	-1.32859	0.00100449	0.0232527	yes	down	5.9	8.12	12.68	3.69	4.1	3.16	8.9	3.65
gene14213	LOC18781479	pirin-like protein	0.4	-1.32163	8.5986e-05	0.0037443	yes	down	13.58	19.48	23.06	5.89	10.49	7.27	18.7067	7.88333
gene1086	LOC109946493	uncharacterized LOC109946493	3.067	1.6168	0.000496147	0.014022	yes	up	2.18	2.36	0.82	6.75	5.28	4.74	1.78667	5.59
gene25169	LOC18767544	actin-depolymerizing factor 5	2.308	1.20662	0.000517237	0.0145301	yes	up	18.55	47.77	21.01	81.2	61.16	63.41	29.11	68.59
gene25936	LOC18766599	aspartic proteinase-like protein 2	0.401	-1.32	0.00110315	0.0248589	yes	down	6.3	10.53	20.32	4.19	5.24	5.74	12.3833	5.05667
gene178	LOC18792039	sulfate transporter 3.1	2.593	1.37489	0.000520735	0.0145627	yes	up	1.73	1.48	2.74	3.07	6.18	6.5	1.98333	5.25
gene12947	LOC18781325	berberine bridge enzyme-like 17	4.133	2.04707	0.000521765	0.0145697	yes	up	0.64	0.67	0.42	1.06	3.63	2.6	0.576667	2.43
gene18585	LOC18773281	fatty acyl-CoA reductase 3	0.401	-1.31745	1.27173e-06	0.000137325	yes	down	28.39	32.52	19.21	8.36	10.68	13.72	26.7067	10.92
gene10772	LOC18782182	VQ motif-containing protein 22	0.403	-1.31222	0.000121494	0.00490202	yes	down	8.29	8.93	14.29	3.8	4.03	5.16	10.5033	4.33
gene12081	LOC18778410	cytochrome b561 and DOMON domain-containing protein At5g47530	0.403	-1.31142	5.61941e-08	9.99773e-06	yes	down	54.95	47.91	87.4	27.22	24.96	26.28	63.42	26.1533
gene20386	LOC18772132	calmodulin-binding protein 25	0.403	-1.31075	0.000909356	0.0216956	yes	down	92.53	163.82	280.8	45.88	68.74	105.94	179.05	73.52
gene20608	LOC18774817	histone H2AX	0.404	-1.30654	0.000215061	0.00735817	yes	down	188.43	70.72	214.3	62.43	70.29	64.62	157.817	65.78
gene18079	LOC18774729	expansin-A6	0.404	-1.30622	6.16958e-05	0.00290312	yes	down	193.17	89.26	197.05	46.43	87.57	63.63	159.827	65.8767
gene16157	LOC18777213	uncharacterized protein slp1	0.405	-1.30424	4.57606e-05	0.00231668	yes	down	3.48	3.93	3.7	1.09	1.58	1.76	3.70333	1.47667
gene20571	LOC18772287	E3 ubiquitin-protein ligase ATL6	0.405	-1.30298	0.000399541	0.0118473	yes	down	43.33	88.32	130.76	29.37	29.92	49.06	87.47	36.1167
gene25666	LOC18766358	acid phosphatase 1	0.405	-1.30278	0.000373487	0.0113265	yes	down	75.58	26.87	70.43	27.39	26.88	18.42	57.6267	24.23
gene13942	LOC18779966	scarecrow-like protein 21, transcript variant X2	0.406	-1.3011	0.0029402	0.0498419	yes	down	5.6	7.21	20.42	4.75	4.47	4.49	11.0767	4.57
gene13453	LOC18778491	uncharacterized endoplasmic reticulum membrane protein YGL010W	0.407	-1.29867	6.25234e-07	7.78666e-05	yes	down	35.17	60.5	47.72	22.85	15.49	21.45	47.7967	19.93
gene719	LOC18779087	endochitinase EP3	0.408	-1.2949	1.60297e-08	3.60785e-06	yes	down	133.75	201.81	140.44	59.04	56.58	82.76	158.667	66.1267
gene19288	LOC109949990	classical arabinogalactan protein 4-like	0.412	-1.27909	0.00165144	0.033352	yes	down	80.11	35.55	113.15	20.04	40.1	36.62	76.27	32.2533
gene18333	LOC18774692	aquaporin PIP2-2	2.125	1.08762	0.000565717	0.0153162	yes	up	71.15	135.24	53.99	207.38	147.46	210.15	86.7933	188.33
gene3679	LOC18789862	protein IWS1 homolog	0.412	-1.27836	0.00191434	0.0371743	yes	down	3.57	2.44	6.96	1.94	1.92	1.61	4.32333	1.82333
gene25420	LOC18767431	fimbrin-2	2.515	1.3306	0.000575139	0.0155262	yes	up	0.77	1.31	0.93	2.14	3.4	2.18	1.00333	2.57333
gene23271	LOC18771660	uncharacterized LOC18771660	0.413	-1.27553	0.000743633	0.0187939	yes	down	8.13	4.97	6.25	2.41	2.43	3.33	6.45	2.72333
gene8051	LOC18785066	17.8 kDa class I heat shock protein	2.668	1.41594	0.000584657	0.0157151	yes	up	2.94	7.26	4.4	10.74	10.59	18.42	4.86667	13.25
gene9657	LOC18782077	uncharacterized RNA-binding protein C17H9.04c	2.063	1.04488	0.000592356	0.0158536	yes	up	5.96	4.93	5.28	11.03	13.66	9.63	5.39	11.44
gene22217	LOC18769241	subtilisin-like protease SBT1.9	2.323	1.21627	0.000617105	0.0164688	yes	up	2.22	3.93	1.84	5.03	5.61	8.21	2.66333	6.28333
gene4401	LOC18788459	probable WRKY transcription factor 17	0.415	-1.26955	0.000161893	0.00610975	yes	down	38.78	46	100.93	26.16	27.74	26.04	61.9033	26.6467
gene9038	LOC18781879	homeobox-leucine zipper protein ROC8	2.782	1.47597	0.000624831	0.0165995	yes	up	0.69	0.85	0.38	2.3	1.75	1.48	0.64	1.84333
gene8757	LOC18784769	homeobox-leucine zipper protein ATHB-12	2.542	1.34572	0.000625687	0.0165995	yes	up	4.4	6.73	2.57	11.74	8.86	14.91	4.56667	11.8367
gene20945	LOC18771562	NAC domain-containing protein 100	0.415	-1.26775	0.000490527	0.0139263	yes	down	5.24	3.64	7.88	2.1	2.42	2.6	5.58667	2.37333
gene15948	LOC18777267	BTB/POZ domain-containing protein At5g41330	0.416	-1.26485	1.45664e-05	0.000964949	yes	down	30.07	40.67	58.04	13.24	17.99	20.91	42.9267	17.38
gene18995	LOC109949525	G-type lectin S-receptor-like serine/threonine-protein kinase LECRK3	0.416	-1.26414	0.00115729	0.0259225	yes	down	3.22	4.81	2.55	0.99	2.05	1.43	3.52667	1.49
gene19752	LOC18771940	protein ALUMINUM SENSITIVE 3	2.74	1.4544	0.000635464	0.0167434	yes	up	0.8	2.29	1.68	4.6	3.5	5.23	1.59	4.44333
gene26155	LOC18766758	NDR1/HIN1-like protein 13	0.417	-1.26311	0.00159174	0.0325801	yes	down	22.52	18.14	45.88	12.35	7.84	16.73	28.8467	12.3067
gene21894	LOC18770935	protein SMAX1-LIKE 3	2.004	1.0027	0.000649018	0.0169571	yes	up	1.67	1.41	1.36	2.92	3.55	2.61	1.48	3.02667
gene3181	LOC18792174	endoglucanase 8	0.418	-1.25955	9.06765e-07	0.000105465	yes	down	32.04	18.41	24.63	9.26	10.56	12.6	25.0267	10.8067
gene4067	LOC18793623	uncharacterized LOC18793623	0.418	-1.25854	0.000861262	0.0207603	yes	down	9.67	21.4	27.24	7.84	7.16	9.91	19.4367	8.30333
gene19746	LOC109949970	E3 ubiquitin-protein ligase SGR9, amyloplastic	2.892	1.53194	0.000676992	0.0175165	yes	up	1.21	2.07	1.2	3.08	5.33	4.8	1.49333	4.40333
gene3114	LOC18788497	uncharacterized protein At1g66480	0.418	-1.25801	4.22461e-05	0.00219222	yes	down	10.23	6.94	7.47	3.93	2.99	3.63	8.21333	3.51667
MSTRG.3953		-	2.045	1.03223	0.000684818	0.01767	yes	up	106.03	93.56	203.84	339.58	292.23	233.75	134.477	288.52
gene12275	LOC18778716	thioredoxin-like protein CXXS1	2.632	1.39619	0.0007014	0.018024	yes	up	15.46	24.32	11.3	75.08	29.88	34.06	17.0267	46.34
gene11924	LOC18782809	uncharacterized LOC18782809	3.503	1.80851	0.000702398	0.018024	yes	up	4.77	6.77	1.38	19.38	10.45	16.6	4.30667	15.4767
gene20462	LOC18774673	uncharacterized LOC18774673, transcript variant X1	2.3	1.20152	0.000706765	0.0181112	yes	up	0.92	1.18	1.23	3.09	1.94	2.79	1.11	2.60667
gene26277	LOC18784543	putative disease resistance RPP13-like protein 1	47.198	5.56066	0.000715041	0.0182732	yes	up	0	0	0	1.09	0.38	0.52	0	0.663333
gene24748	LOC18766715	TMV resistance protein N	2.059	1.04193	0.00072784	0.0185242	yes	up	9.13	5.77	4.07	15.79	13.44	10.55	6.32333	13.26
gene788	LOC18792923	4-coumarate--CoA ligase 2	0.419	-1.25643	5.21718e-07	6.67549e-05	yes	down	9.2	8.07	12.38	4.09	4.32	4.29	9.88333	4.23333
gene3995	LOC18788392	ferrochelatase-2, chloroplastic	0.419	-1.25532	3.00127e-05	0.00169899	yes	down	18.89	23.01	39.2	10.3	12.57	12.91	27.0333	11.9267
gene20488	LOC18772505	REF/SRPP-like protein At3g05500	0.42	-1.25084	0.000340714	0.0105553	yes	down	30.54	34.29	79.73	20.8	21.58	19.65	48.1867	20.6767
gene9664	LOC18783314	probable disease resistance protein At5g63020	0.42	-1.25074	0.000530476	0.014703	yes	down	1.55	1.39	1.74	0.61	0.68	0.69	1.56	0.66
gene10762	LOC18781996	putative UDP-glucose flavonoid 3-O-glucosyltransferase 3	0.42	-1.25071	2.78314e-07	3.76752e-05	yes	down	9.9	10.32	8.23	3.97	3.44	4.79	9.48333	4.06667
gene3677	LOC18793652	uncharacterized LOC18793652	0.42	-1.25061	0.00176724	0.0349722	yes	down	6	2.98	8.57	2.47	3.13	2.07	5.85	2.55667
gene2150	LOC18789907	dr1-associated corepressor	0.422	-1.24527	0.000468186	0.0134557	yes	down	13.41	5.74	11.76	5.09	3.48	4.67	10.3033	4.41333
gene1370	LOC18789997	basic 7S globulin 2	9.999	3.32182	0.00078206	0.0195056	yes	up	0	0.34	0.06	1.84	0.85	1.44	0.133333	1.37667
gene12337	LOC18779070	uncharacterized LOC18779070	0.423	-1.24161	0.00271979	0.0473076	yes	down	43.87	71.23	142.87	25.36	31.19	54.58	85.99	37.0433
gene507	LOC18793511	probable glutathione S-transferase	0.423	-1.24029	1.99566e-05	0.0012427	yes	down	51.35	50.92	32.9	22.54	12.89	23.24	45.0567	19.5567
gene25533	LOC18767322	uncharacterized LOC18767322	0.424	-1.23751	0.00116701	0.0259233	yes	down	6.81	3.81	8.2	2.41	2.84	2.82	6.27333	2.69
MSTRG.7991		-	0.424	-1.23628	2.02061e-06	0.000198477	yes	down	71.5	68.52	66.51	29.98	21.64	39.11	68.8433	30.2433
gene16579	LOC109949142	circumsporozoite protein-like, transcript variant X1	0.427	-1.22829	2.85581e-06	0.000268087	yes	down	86.53	50.93	95.51	37.28	32.41	33.19	77.6567	34.2933
gene3705	LOC18789630	probable galacturonosyltransferase-like 1	0.427	-1.22706	0.000167363	0.00622811	yes	down	7.56	5.48	9.4	3.12	2.47	4.2	7.48	3.26333
gene2389	LOC18793381	high affinity nitrate transporter 2.5	0.428	-1.22413	1.10047e-07	1.80332e-05	yes	down	28.38	19.35	29.39	10.73	9.86	13.15	25.7067	11.2467
gene3899	LOC18792128	transcription factor MYB114	2.794	1.48232	0.000853249	0.0207276	yes	up	2.31	4.67	1.79	9.18	6.44	9.43	2.92333	8.35
gene8640	LOC18785306	acidic endochitinase	0.428	-1.22274	0.000155534	0.00591759	yes	down	42.51	105.42	55.96	30.17	24.87	34.2	67.9633	29.7467
gene11551	LOC18784284	transcription factor PRE6, transcript variant X2	0.429	-1.22157	0.000111249	0.00460809	yes	down	168.31	84.68	119.53	35.56	61.04	65.48	124.173	54.0267
gene21826	LOC18769947	uncharacterized LOC18769947, transcript variant X1	0.429	-1.2196	0.00240204	0.0436079	yes	down	6.41	3.35	9.51	2.23	3.34	2.87	6.42333	2.81333
gene12527	LOC18780251	pathogenesis-related genes transcriptional activator PTI5	0.429	-1.21941	3.78999e-06	0.000332398	yes	down	43.87	62.86	88.88	26.58	29.66	29.86	65.2033	28.7
gene3438	LOC18792353	neutral ceramidase	9.106	3.18683	0.000879595	0.0210933	yes	up	0.04	0.17	0.19	0.35	2.75	0.55	0.133333	1.21667
gene21527	LOC18771103	tryptophan--tRNA ligase, cytoplasmic	2.388	1.25571	0.000880875	0.021097	yes	up	2.21	1.32	2.78	4.82	5.08	5.55	2.10333	5.15
gene9829	LOC18782980	probable WRKY transcription factor 40	0.43	-1.21765	0.000132913	0.00519447	yes	down	38.67	53.47	87.43	18.96	27.24	32.52	59.8567	26.24
gene23290	LOC18769562	stellacyanin	0.43	-1.21683	3.19163e-18	5.42026e-15	yes	down	362.86	310.81	378.72	157.78	144.7	163.71	350.797	155.397
gene23681	LOC18766170	uncharacterized LOC18766170	0.431	-1.2134	2.19926e-06	0.000213982	yes	down	44.91	61.49	70.96	22.11	21.39	34.52	59.12	26.0067
gene16319	LOC18776751	uncharacterized LOC18776751, transcript variant X1	0.433	-1.20771	5.90694e-06	0.000465601	yes	down	23.6	19.37	30.56	9.62	9.07	14.14	24.51	10.9433
gene10759	LOC18783156	UDP-glycosyltransferase 71A16	0.435	-1.19983	4.09942e-05	0.00214743	yes	down	7.06	9.99	11.64	3.28	4.01	5.42	9.56333	4.23667
gene18531	LOC18775296	metacaspase-9	29.95	4.90449	0.00093893	0.0222027	yes	up	0.08	0	0	0.76	1.18	0.7	0.0266667	0.88
gene24989	LOC18766455	anti-sigma-I factor RsgI6	4.138	2.0489	0.000942104	0.0222215	yes	up	1.35	6.69	0.9	17.49	8.94	11.23	2.98	12.5533
gene16238	LOC18775985	probable lysophospholipase BODYGUARD 3	0.436	-1.19668	1.53995e-09	5.32738e-07	yes	down	22.96	22.48	20.97	7.76	10.34	11.44	22.1367	9.84667
gene11339	LOC18782942	sodium-coupled neutral amino acid transporter 4	0.437	-1.19426	1.84582e-05	0.00116493	yes	down	8.63	8.1	10.02	2.5	4.69	4.63	8.91667	3.94
gene22401	LOC18769830	transcription repressor OFP7	2.891	1.53141	0.000966143	0.0225889	yes	up	0.8	0.92	1.04	2.77	3.11	2.34	0.92	2.74
gene6381	LOC18778902	protein SMAX1-LIKE 3	2.222	1.15206	0.000973821	0.0227399	yes	up	0.92	0.94	0.57	1.92	1.73	1.83	0.81	1.82667
gene7927	LOC18785486	zinc finger protein ZAT12	0.438	-1.19215	0.0016453	0.0332638	yes	down	3.49	2.8	3.64	1.41	1.49	1.56	3.31	1.48667
gene19932	LOC109949880	-	0.439	-1.18769	0.00264996	0.0465114	yes	down	1.7	2.22	1.56	0.73	0.6	1.11	1.82667	0.813333
gene24935	LOC18768681	probable protein phosphatase 2C 63	0.44	-1.18533	0.0016344	0.0330793	yes	down	26.67	30.94	74.97	18.87	21.85	21.27	44.1933	20.6633
gene4897	LOC18789701	heavy metal-associated isoprenylated plant protein 24	0.442	-1.17904	0.00284103	0.0488421	yes	down	13.54	5.57	13.04	4	5.61	4.97	10.7167	4.86
gene17479	LOC18773573	receptor-like protein 2, transcript variant X2	0.443	-1.17553	0.00252609	0.0451672	yes	down	4.94	3.24	8.32	1.6	2.97	2.24	5.5	2.27
gene5042	LOC18788753	dihydrofolate reductase	0.445	-1.1672	8.90757e-05	0.00386084	yes	down	25.33	29.35	42.36	11.44	14.84	19.76	32.3467	15.3467
gene20275	LOC109949459	calcium-binding allergen Bet v 3	0.446	-1.16603	3.93267e-05	0.00209305	yes	down	63.69	63.64	94.43	25.21	29.69	46.3	73.92	33.7333
gene2924	LOC18790274	ABC transporter G family member 21	0.447	-1.16309	0.000205376	0.00710486	yes	down	37.83	21.65	43.98	17.29	18.77	15.66	34.4867	17.24
gene12847	LOC18780351	cationic amino acid transporter 1	0.448	-1.15887	9.31207e-06	0.000671656	yes	down	56.64	28.23	37.35	18.51	17.74	19.78	40.74	18.6767
gene18065	LOC18775089	scarecrow-like protein 33	0.448	-1.15746	4.22785e-06	0.000360641	yes	down	8.48	7.55	11.27	3.28	4.39	4.8	9.1	4.15667
gene13904	LOC18780382	G-type lectin S-receptor-like serine/threonine-protein kinase At4g27290, transcript variant X1	0.449	-1.15529	5.17196e-05	0.00256279	yes	down	6.81	4.2	7.28	2.97	2.76	2.62	6.09667	2.78333
gene13576	LOC18780103	receptor-like protein 2, transcript variant X1	0.449	-1.15517	0.000253359	0.00830427	yes	down	28.79	17.77	32.08	7.8	11.98	16.02	26.2133	11.9333
gene4533	LOC18793589	CRC domain-containing protein TSO1, transcript variant X1	0.45	-1.15252	0.00257619	0.0455736	yes	down	5.31	2.6	7.13	1.93	2.36	2.61	5.01333	2.3
gene17029	LOC109949203	uncharacterized LOC109949203	2.365	1.24203	0.00115942	0.0259233	yes	up	12.09	6.82	3.18	23.93	15.95	13.63	7.36333	17.8367
gene25740	LOC18768982	inorganic phosphate transporter 1-4, transcript variant X1	0.451	-1.14823	1.29379e-07	2.03903e-05	yes	down	326.67	247.07	445.89	154.07	163.38	153.23	339.877	156.893
gene12272	LOC18779967	cysteine-rich receptor-like protein kinase 10, transcript variant X1	0.452	-1.14477	1.06758e-05	0.000752583	yes	down	14.88	15.29	22.08	6.78	7.44	10.24	17.4167	8.15333
gene149	LOC18790871	uncharacterized N-acetyltransferase p20	0.452	-1.14428	1.15373e-08	2.95244e-06	yes	down	115.21	88.55	124.32	45.67	50.63	56.73	109.36	51.01
gene12071	LOC18779041	scarecrow-like protein 13	0.452	-1.14418	0.00176596	0.0349722	yes	down	30.17	36.84	89.73	21.21	25.67	25.46	52.2467	24.1133
gene14627	LOC109948469	uncharacterized LOC109948469	2.599	1.37815	0.00116991	0.0259561	yes	up	0.54	1.07	0.53	2.26	1.71	1.7	0.713333	1.89
gene22793	LOC18769159	uncharacterized LOC18769159	0.452	-1.14417	0.00284009	0.0488421	yes	down	7.37	5.67	11.81	2.83	5.38	3.3	8.28333	3.83667
gene4015	LOC18793532	zinc finger CCCH domain-containing protein 23	2.255	1.17295	0.00117641	0.0260205	yes	up	46.97	91.75	29.06	161.74	102.86	121.75	55.9267	128.783
gene10763	LOC18782745	UDP-glycosyltransferase 71A16	0.453	-1.14379	0.000771946	0.0193049	yes	down	44.32	28.22	25.6	17.46	8.47	19.54	32.7133	15.1567
gene2033	LOC18789962	-	2.854	1.51312	0.00117933	0.0260205	yes	up	0.43	0.27	0.37	1	1.41	0.68	0.356667	1.03
gene20948	LOC18769374	myb-related protein 2, transcript variant X1	2.179	1.12337	0.00117977	0.0260205	yes	up	2.26	1.25	1.86	3.79	4.27	3.91	1.79	3.99
gene4802	LOC18789555	WAT1-related protein At4g08300	2.374	1.24743	0.00121872	0.026504	yes	up	5.02	6.03	14.82	24.26	19.76	19.02	8.62333	21.0133
gene14175	LOC18778949	glycine-rich protein DC9.1, transcript variant X1	5.288	2.40285	0.00123084	0.0267161	yes	up	21.13	158.55	75.79	500.69	412.84	468.29	85.1567	460.607
gene19264	LOC18773337	uncharacterized LOC18773337	0.453	-1.14124	0.000572331	0.0154728	yes	down	62.13	87.9	143.89	33.17	44.43	58.87	97.9733	45.49
gene23818	LOC18767957	vacuolar iron transporter homolog 4	2.557	1.35459	0.00127369	0.0274755	yes	up	2.37	2.61	1.33	5.76	5.67	5.07	2.10333	5.5
gene13871	LOC18778982	cellulose synthase-like protein G2	2.124	1.08688	0.0012961	0.0278303	yes	up	1.5	0.97	1.17	2.47	2.51	2.96	1.21333	2.64667
gene23180	LOC18769237	auxin-responsive protein IAA1	3.936	1.97682	0.00129944	0.0278701	yes	up	1.67	1.54	0.58	9.78	3.3	3.12	1.26333	5.4
gene4499	LOC18791154	uncharacterized LOC18791154	3.756	1.90916	0.00131382	0.0280738	yes	up	0.91	2.17	0.92	3.76	4.39	7.15	1.33333	5.1
gene2777	LOC18790960	probable inactive purple acid phosphatase 1	3.136	1.64876	0.00133093	0.0283179	yes	up	0.74	0.44	0.44	1.5	2.38	1.3	0.54	1.72667
gene2393	LOC18788525	cysteine-rich receptor-like protein kinase 2, transcript variant X1	0.454	-1.13959	7.17232e-06	0.000542454	yes	down	35.55	37.05	61.74	16.68	22.72	22.66	44.78	20.6867
MSTRG.1900		-	6.122	2.61394	0.00135813	0.0287981	yes	up	0.61	2.02	0.52	8.24	3.36	8.29	1.05	6.63
gene3838	LOC18789996	-	0.454	-1.13932	0.00016434	0.00616472	yes	down	35.39	77.67	74.21	22.14	34.31	30.1	62.4233	28.85
gene26386	ndhD	NADH-plastoquinone oxidoreductase subunit 4	2.113	1.07914	0.00141584	0.0297848	yes	up	4.21	3.56	3.47	11.49	7.1	5.79	3.74667	8.12667
MSTRG.4709		-	0.454	-1.13781	0.000281414	0.00907962	yes	down	9.5	11.96	11.32	4.24	4.39	6.6	10.9267	5.07667
gene12533	LOC18780840	glutamate receptor 2.7, transcript variant X1	0.455	-1.13667	2.20714e-05	0.00134744	yes	down	4.67	4.14	6.31	2.73	2.21	2.14	5.04	2.36
gene11356	LOC18784160	formin-2, transcript variant X1	4.675	2.22503	0.00144275	0.0301814	yes	up	8.63	22.07	5.48	97.18	42.24	30.04	12.06	56.4867
gene13391	LOC18781140	G-type lectin S-receptor-like serine/threonine-protein kinase At4g27290, transcript variant X1	0.455	-1.1345	0.00196965	0.0378161	yes	down	2.98	2.68	2.8	1.23	0.7	1.75	2.82	1.22667
gene25445	LOC18768645	serine/threonine-protein kinase OXI1	0.456	-1.13362	0.000137178	0.00528375	yes	down	20.86	24.11	16	6.94	8.3	13.07	20.3233	9.43667
gene16282	LOC18777539	WAT1-related protein At3g30340, transcript variant X1	2.185	1.12745	0.00155277	0.0320522	yes	up	1.16	3	3.42	5.45	5.38	5.59	2.52667	5.47333
gene8925	LOC18788037	ABC transporter B family member 11, transcript variant X1	0.456	-1.13181	1.34458e-05	0.000903528	yes	down	41.04	50.93	28.27	16.93	15.01	23.9	40.08	18.6133
gene10761	LOC18782003	putative UDP-glucose flavonoid 3-O-glucosyltransferase 3	0.457	-1.13095	4.21261e-05	0.00219208	yes	down	9.21	8.86	6.9	3.42	3.54	5.23	8.32333	4.06333
gene17101	LOC18776556	uncharacterized LOC18776556, transcript variant X1	2.002	1.00118	0.00156102	0.0321162	yes	up	1.39	1.37	2.05	3.62	2.76	3.49	1.60333	3.29
gene4095	LOC18789058	uncharacterized protein At2g23090	0.457	-1.13083	4.975e-08	9.0231e-06	yes	down	150.25	118.22	144.82	50.79	72.67	71.12	137.763	64.86
gene6720	LOC109947197	rust resistance kinase Lr10-like	0.457	-1.13039	2.08653e-05	0.00128642	yes	down	16.18	17.85	11.49	5.96	6.15	9.06	15.1733	7.05667
gene2034	LOC18791962	uncharacterized LOC18791962	2.073	1.05159	0.0015923	0.0325801	yes	up	0.3	0.36	0.4	0.93	0.65	0.68	0.353333	0.753333
gene1041	LOC18791285	calcium-binding protein CML24	0.458	-1.1263	6.48661e-05	0.00300686	yes	down	26.47	28.91	35.47	11.24	11.65	19.66	30.2833	14.1833
gene14123	LOC18780212	uncharacterized LOC18780212	12.304	3.62107	0.00160418	0.0327158	yes	up	0.2	0	0.09	1.39	1.2	1	0.0966667	1.19667
gene21170	LOC18769881	uncharacterized LOC18769881, transcript variant X1	2.673	1.41867	0.00161497	0.0328335	yes	up	0.91	1.48	0.73	2.67	2.83	2.93	1.04	2.81
gene4736	LOC18793052	NAC domain-containing protein 2	0.459	-1.12486	1.05293e-06	0.000118493	yes	down	31.5	31.39	47.33	14.55	17.21	18.72	36.74	16.8267
gene18997	LOC109949460	G-type lectin S-receptor-like serine/threonine-protein kinase LECRK3	0.46	-1.12156	0.00113643	0.0255164	yes	down	5.14	5.32	4.96	1.62	1.91	3.67	5.14	2.4
gene9626	LOC18783732	pleiotropic drug resistance protein 1	0.46	-1.12123	0.000664363	0.0172584	yes	down	16.1	12.48	25.99	5.42	9.43	10.71	18.19	8.52
gene12369	LOC18780621	glycine-rich cell wall structural protein 2	0.46	-1.11908	1.65866e-06	0.000167489	yes	down	212.66	270	315.28	92.36	129.02	154.38	265.98	125.253
gene16164	LOC18776112	B2 protein	0.461	-1.11763	3.11687e-06	0.000286829	yes	down	221.54	193.09	344.91	102.57	118.28	136.79	253.18	119.213
gene26214	LOC18781564	receptor-like protein 2	0.462	-1.11521	0.00235481	0.0430315	yes	down	10.15	8.08	4.01	2.95	3.85	3.69	7.41333	3.49667
gene2728	LOC18791945	uncharacterized LOC18791945	3.987	1.9954	0.0016731	0.0335357	yes	up	0.49	3.87	1.54	7.89	6.47	9.73	1.96667	8.03
gene14249	LOC18780999	uncharacterized LOC18780999	2.738	1.45293	0.00170251	0.0340885	yes	up	4.17	6.54	10.53	17.89	14.73	27.43	7.08	20.0167
gene15744	LOC18776235	ACT domain-containing protein ACR8	0.462	-1.11393	0.000654846	0.0170616	yes	down	15.26	12.38	25.21	8.28	10.81	5.91	17.6167	8.33333
gene20695	LOC18772808	uncharacterized LOC18772808	0.463	-1.11139	3.6556e-06	0.000325192	yes	down	72.9	62.7	46.28	27.2	24.2	34.78	60.6267	28.7267
gene16527	LOC18776648	leucine-rich repeat receptor-like serine/threonine/tyrosine-protein kinase SOBIR1	0.463	-1.11074	2.54322e-07	3.49337e-05	yes	down	138.13	177.5	234.04	89.44	75.22	92.99	183.223	85.8833
gene8917	LOC18788035	probable WRKY transcription factor 47	0.463	-1.10957	4.08869e-10	1.59127e-07	yes	down	96.24	89.34	108.79	43.58	38.92	56.07	98.1233	46.19
gene25075	LOC18767253	pathogenesis-related protein 1	0.464	-1.10679	0.000359853	0.0110266	yes	down	540.46	544.68	829.97	347.53	411.56	343.16	638.37	367.417
gene22035	LOC18770344	germin-like protein subfamily 3 member 2	3.88	1.95601	0.00178498	0.0352022	yes	up	1.31	3.14	0.45	6.49	5.1	7.75	1.63333	6.44667
gene13003	LOC18781283	uncharacterized LOC18781283	0.464	-1.10657	0.00180951	0.0355826	yes	down	11.07	6.24	15.5	4.06	6.49	5.02	10.9367	5.19
gene16014	LOC109949267	uncharacterized LOC109949267	0.466	-1.10309	1.5743e-05	0.00103192	yes	down	32.48	42.25	57.56	20.54	19.6	23.12	44.0967	21.0867
gene22601	LOC18769287	F-box protein At4g35930	0.467	-1.09996	0.00156084	0.0321162	yes	down	15.79	7.33	17.14	6.24	7.02	6.02	13.42	6.42667
gene23374	LOC109950421	glycine-rich protein 23-like	2.189	1.12997	0.00184651	0.0361578	yes	up	215.33	677.49	258.86	963.9	773.33	875.52	383.893	870.917
gene13425	LOC18780903	probable glutathione S-transferase parC	32.762	5.03396	0.00188011	0.0367004	yes	up	0	0.12	0	0.48	0.73	2.89	0.04	1.36667
gene9518	LOC18783378	transcription factor bHLH68, transcript variant X1	2.306	1.2057	0.00191152	0.0371743	yes	up	1.7	2	1.06	3.37	4.04	3.68	1.58667	3.69667
gene1413	LOC18791073	sugar transport protein 13	0.468	-1.09672	0.000205297	0.00710486	yes	down	17.89	11.7	19.84	5.64	9.77	8.22	16.4767	7.87667
gene7372	LOC18785057	probable glycerol-3-phosphate acyltransferase 8	0.468	-1.09667	0.000643071	0.0168669	yes	down	38.58	64.7	33.34	14.96	20.16	29.86	45.54	21.66
gene16025	LOC18777807	uncharacterized LOC18777807	0.468	-1.09644	1.2469e-07	1.99089e-05	yes	down	316.54	411.4	506.25	168.03	200.96	222.69	411.397	197.227
gene6576	LOC18786450	rust resistance kinase Lr10, transcript variant X1	0.468	-1.09554	8.03364e-05	0.00359896	yes	down	14.9	16.65	26.59	11.56	9.35	7.22	19.38	9.37667
gene26072	LOC18766825	thiamine pyrophosphokinase 1, transcript variant X1	0.468	-1.09507	0.00101211	0.0233134	yes	down	9.98	7.3	10.19	5.58	4.65	2.96	9.15667	4.39667
gene22686	LOC18769186	probable serine/threonine-protein kinase PIX13	0.469	-1.09358	3.173e-06	0.000289145	yes	down	29.74	26.23	42.66	13.56	16.16	17.58	32.8767	15.7667
gene5744	LOC18785934	uncharacterized LOC18785934	3.071	1.6188	0.00199517	0.0382667	yes	up	0.41	1.13	0.59	2.4	1.39	2.84	0.71	2.21
gene24539	LOC18768881	organ-specific protein P4	5.06	2.33906	0.00200435	0.0383859	yes	up	86.45	158.37	29.98	644.75	221.31	559.29	91.6	475.117
gene20435	LOC18772036	calmodulin-binding protein 60 G	0.471	-1.08505	0.000414239	0.0122057	yes	down	9.36	8.24	13.46	6.75	3.72	5.04	10.3533	5.17
gene9185	LOC18783175	RING-H2 finger protein ATL3	0.473	-1.07915	0.00083789	0.0204804	yes	down	8.59	10.39	11.45	3.21	4.37	7.07	10.1433	4.88333
gene20106	LOC18774688	receptor like protein 30, transcript variant X1	0.474	-1.0773	2.30487e-06	0.000223095	yes	down	8.2	7.82	7.72	2.92	3.2	3.62	7.91333	3.24667
gene18061	LOC18775211	scarecrow-like protein 30	0.474	-1.07598	7.30508e-05	0.00333658	yes	down	3.78	3.04	3.84	1.6	1.85	1.7	3.55333	1.71667
gene10769	LOC18784453	zinc transporter 8	0.477	-1.06943	7.53101e-10	2.75857e-07	yes	down	170.61	125.41	127.41	70.49	63.32	72.8	141.143	68.87
gene2678	LOC18792096	NAC transcription factor 29	0.48	-1.0592	0.000311713	0.00983634	yes	down	28.62	19.33	19.73	13.9	7.71	11.89	22.56	11.1667
gene4710	LOC18793448	amino-acid permease BAT1 homolog	0.481	-1.05623	0.000380554	0.0114471	yes	down	12.75	9.93	6.77	5.57	4.71	4.22	9.81667	4.83333
gene24377	LOC18768105	auxin-responsive protein SAUR50	2.539	1.34426	0.00221829	0.0412192	yes	up	4.7	8.89	3.75	22.19	13.69	9.35	5.78	15.0767
gene13394	LOC18781335	uncharacterized LOC18781335	0.482	-1.0531	0.000380113	0.0114471	yes	down	1.69	1.87	1.23	0.75	0.9	0.7	1.59667	0.783333
gene15297	LOC109949193	glycine-rich cell wall structural protein 1.8-like	7	2.80727	0.00224044	0.0415215	yes	up	0.08	0.04	0.14	0.43	0.97	0.43	0.0866667	0.61
gene21907	LOC18769519	probable CCR4-associated factor 1 homolog 9	0.482	-1.05277	0.00208884	0.0394955	yes	down	8.53	7.8	15.43	4.77	4.97	5.94	10.5867	5.22667
gene20569	LOC18772926	probable serine/threonine-protein kinase PBL7	0.483	-1.05	0.00217466	0.0407561	yes	down	5.34	2.72	5.21	2.06	2.38	2.12	4.42333	2.18667
gene16554	LOC18776207	high-affinity nitrate transporter 3.1	0.485	-1.04391	9.81689e-07	0.000112509	yes	down	27.32	24.94	31.87	15.41	11.17	15.25	28.0433	13.9433
gene4542	LOC109950725	uncharacterized LOC109950725	2.35	1.23274	0.00237148	0.0432211	yes	up	6.46	17.09	6.21	27.35	18.54	30.84	9.92	25.5767
gene8979	LOC18788097	ethylene-responsive transcription factor RAP2-4	3.163	1.66141	0.00239303	0.0434865	yes	up	0.6	0.45	0.76	1.37	2.42	1.99	0.603333	1.92667
gene17954	LOC18772008	proliferating cell nuclear antigen	0.485	-1.04384	0.00285885	0.0489882	yes	down	56.86	24.24	70.33	22.68	27.97	24.74	50.4767	25.13
gene2961	LOC18789660	lysine histidine transporter-like 6	2.851	1.51156	0.00247466	0.0446227	yes	up	0.6	0.86	1.45	1.94	3.73	2.82	0.97	2.83
gene11775	LOC18782407	fatty-acid-binding protein 1	0.486	-1.04228	0.00253998	0.0452739	yes	down	44.26	27.21	20.32	11.85	16.24	18.34	30.5967	15.4767
gene7723	LOC18785210	vacuolar protein sorting-associated protein 24 homolog 1	0.486	-1.04109	0.00229606	0.0421359	yes	down	17.27	18.2	35.7	13.6	14.49	10.17	23.7233	12.7533
gene24455	LOC18767954	probable carboxylesterase 18	0.487	-1.03772	0.00151625	0.0314183	yes	down	5.63	8.21	7.8	2.94	2.9	4.9	7.21333	3.58
gene12868	LOC18780443	probable 3-hydroxyisobutyrate dehydrogenase, mitochondrial, transcript variant X1	2.825	1.49835	0.00257126	0.0455727	yes	up	1.11	2.13	1.26	4.89	5.02	2.53	1.5	4.14667
gene9703	LOC18783683	uncharacterized LOC18783683	0.487	-1.037	0.000894186	0.0213883	yes	down	31.49	32.59	52.9	14.09	20.23	24.26	38.9933	19.5267
gene26215	LOC18781562	tyrosine-sulfated glycopeptide receptor 1	0.488	-1.03629	3.97177e-06	0.000343503	yes	down	20.86	15.88	18.45	7.13	9.43	10.9	18.3967	9.15333
gene1306	LOC18792398	uncharacterized LOC18792398, transcript variant X1	0.488	-1.03593	0.000423234	0.012412	yes	down	11.76	8.42	5.89	3.99	3.45	4.76	8.69	4.06667
gene11600	LOC18781949	AAA-ATPase At3g28580	0.488	-1.0353	2.81947e-05	0.00163067	yes	down	28.39	42.27	50.39	16.7	19.88	23.62	40.35	20.0667
gene4375	LOC18790271	gamma-glutamylcyclotransferase 2-1	0.488	-1.03429	0.00235988	0.0430517	yes	down	50.03	42.03	63.11	14.11	37.03	30.05	51.7233	27.0633
gene14959	LOC18777624	protein LYK5	0.489	-1.03206	0.00192511	0.0373414	yes	down	6.06	6.66	12.76	4.13	3.75	4.84	8.49333	4.24
gene18910	LOC18775452	ribonucleoside-diphosphate reductase large subunit	0.491	-1.025	0.00180839	0.0355826	yes	down	79.25	29.83	78.68	30.98	32.66	30.81	62.5867	31.4833
gene13579	LOC18779403	-	0.493	-1.0209	0.000453444	0.0131534	yes	down	15.13	9.31	12.43	4.24	7.26	7.04	12.29	6.18
gene18934	LOC18779808	probable leucine-rich repeat receptor-like protein kinase At1g35710, transcript variant X1	0.493	-1.02059	1.07395e-06	0.000120135	yes	down	10.01	11.05	14.99	6.15	5.06	5.8	12.0167	5.67
gene5698	LOC18785836	uncharacterized LOC18785836	0.493	-1.02037	0.000755074	0.0189846	yes	down	15.95	9.74	20.79	7.18	7.85	7.83	15.4933	7.62
gene13614	LOC18781181	-	4.178	2.06293	0.0027625	0.0478723	yes	up	0.14	0.42	0.75	1.71	2.59	1.38	0.436667	1.89333
gene25384	LOC18768458	probably inactive leucine-rich repeat receptor-like protein kinase At5g48380	0.494	-1.01661	8.67266e-06	0.000632867	yes	down	62.9	84.79	89.15	34.84	33.78	51.03	78.9467	39.8833
gene7690	LOC18785541	NAC domain-containing protein 86	3.318	1.73013	0.00280669	0.0484582	yes	up	1.84	1.89	0.46	5.1	5.13	3.96	1.39667	4.73
gene23267	LOC18769318	SPX domain-containing protein 1	0.496	-1.01207	0.000544087	0.0149033	yes	down	18.23	12.76	10.01	6.53	7.77	6.53	13.6667	6.94333
gene1622	LOC18788259	probable pectinesterase/pectinesterase inhibitor 35	0.498	-1.00723	0.00127207	0.0274723	yes	down	3.38	3.89	4.05	1.44	1.9	2.39	3.77333	1.91
gene2462	LOC18792829	uncharacterized LOC18792829	0.498	-1.00447	0.000388662	0.0116356	yes	down	16.86	17.13	10.13	7.43	6.66	8.59	14.7067	7.56
gene18563	LOC18774549	uncharacterized LOC18774549	61.526	5.94312	0.00285645	0.0489882	yes	up	0	0	0	0.1	2.87	0.19	0	1.05333
gene8343	LOC18785475	derlin-1.1	0.499	-1.00426	7.03808e-07	8.48247e-05	yes	down	52.24	57.94	51.66	23.62	24.13	34.69	53.9467	27.48
MSTRG.16108		-	2.128	1.08948	0.00287402	0.0491213	yes	up	4.35	9.77	4.37	11.75	14.09	14.33	6.16333	13.39
gene8415	LOC18785130	somatic embryogenesis receptor kinase 1	2.628	1.394	0.00289266	0.0493495	yes	up	0.38	0.4	0.49	1.34	0.94	1.15	0.423333	1.14333
gene3884	LOC18789490	fatty-acid-binding protein 2	0.499	-1.00323	0.00218169	0.0407561	yes	down	7.23	7.72	10.81	3.61	6.29	3.25	8.58667	4.38333
gene11654	LOC18781788	xyloglucan glycosyltransferase 4	0.499	-1.00147	0.000550657	0.015038	yes	down	22.23	14.88	29.96	8.62	12.9	12.62	22.3567	11.38
gene4709	LOC18790856	amino-acid permease BAT1 homolog	0.5	-1.00129	0.00102205	0.0234556	yes	down	6.94	7.08	9.2	2.69	4.24	4.82	7.74	3.91667

## Sheet: Table S4
Supplementary Table S4 GO terms for DEGs.
GO ID	Term Type	Description	Ratio_in_study	Ratio_in_pop	Pvalue
GO:0010025	BP	wax biosynthetic process	2/244	3/12627	0.00110145
GO:0010166	BP	wax metabolic process	2/244	3/12627	0.00110145
GO:1901568	BP	fatty acid derivative metabolic process	2/244	4/12627	0.0021748
GO:1901570	BP	fatty acid derivative biosynthetic process	2/244	4/12627	0.0021748
GO:0005985	BP	sucrose metabolic process	3/244	16/12627	0.00331309
GO:0080163	BP	regulation of protein serine/threonine phosphatase activity	2/244	6/12627	0.00529946
GO:0015706	BP	nitrate transport	2/244	6/12627	0.00529946
GO:0071555	BP	cell wall organization	9/244	172/12627	0.00623597
GO:0045229	BP	external encapsulating structure organization	9/244	179/12627	0.00802404
GO:0071554	BP	cell wall organization or biogenesis	9/244	190/12627	0.0115913
GO:0005984	BP	disaccharide metabolic process	3/244	28/12627	0.0163509
GO:0015698	BP	inorganic anion transport	4/244	51/12627	0.0167183
GO:0009268	BP	response to pH	1/244	1/12627	0.0193237
GO:0035336	BP	long-chain fatty-acyl-CoA metabolic process	1/244	1/12627	0.0193237
GO:0006527	BP	arginine catabolic process	1/244	1/12627	0.0193237
GO:0045792	BP	negative regulation of cell size	1/244	1/12627	0.0193237
GO:0009664	BP	plant-type cell wall organization	3/244	30/12627	0.0197016
GO:0009311	BP	oligosaccharide metabolic process	3/244	31/12627	0.0215082
GO:0006260	BP	DNA replication	3/244	31/12627	0.0215082
GO:0044262	BP	cellular carbohydrate metabolic process	8/244	184/12627	0.0265883
GO:0051275	BP	beta-glucan catabolic process	2/244	14/12627	0.0290422
GO:0030245	BP	cellulose catabolic process	2/244	14/12627	0.0290422
GO:0005975	BP	carbohydrate metabolic process	19/244	605/12627	0.0334107
GO:0006334	BP	nucleosome assembly	2/244	16/12627	0.0373439
GO:0042547	BP	cell wall modification involved in multidimensional cell growth	1/244	2/12627	0.0382754
GO:0009831	BP	plant-type cell wall modification involved in multidimensional cell growth	1/244	2/12627	0.0382754
GO:0048281	BP	inflorescence morphogenesis	1/244	2/12627	0.0382754
GO:0010088	BP	phloem development	1/244	2/12627	0.0382754
GO:0009065	BP	glutamine family amino acid catabolic process	1/244	2/12627	0.0382754
GO:0035337	BP	fatty-acyl-CoA metabolic process	1/244	2/12627	0.0382754
GO:0009827	BP	plant-type cell wall modification	1/244	2/12627	0.0382754
GO:0010143	BP	cutin biosynthetic process	1/244	2/12627	0.0382754
GO:0070370	BP	cellular heat acclimation	1/244	2/12627	0.0382754
GO:0010942	BP	positive regulation of cell death	1/244	2/12627	0.0382754
GO:0034728	BP	nucleosome organization	2/244	17/12627	0.0417943
GO:0009738	BP	abscisic acid-activated signaling pathway	2/244	17/12627	0.0417943
GO:0043086	BP	negative regulation of catalytic activity	4/244	71/12627	0.0483829
GO:0000786	CC	nucleosome	10/244	30/12627	7.02707e-08
GO:0044815	CC	DNA packaging complex	11/244	32/12627	1.22134e-07
GO:0032993	CC	protein-DNA complex	10/244	33/12627	1.58546e-07
GO:0044427	CC	chromosomal part	12/244	74/12627	1.60076e-07
GO:0005576	CC	extracellular region	12/244	283/12627	0.0127658
GO:0005664	CC	nuclear origin of replication recognition complex	1/244	1/12627	0.0193237
GO:0005634	CC	nucleus	27/244	901/12627	0.0228162
GO:0005618	CC	cell wall	8/244	191/12627	0.0322009
GO:0030312	CC	external encapsulating structure	8/244	191/12627	0.0322009
GO:0000796	CC	condensin complex	1/244	2/12627	0.0382754
GO:0000808	CC	origin recognition complex	1/244	2/12627	0.0382754
GO:0046982	MF	protein heterodimerization activity	11/244	46/12627	1.91505e-07
GO:0016758	MF	transferase activity, transferring hexosyl groups	19/244	317/12627	1.27218e-05
GO:0046983	MF	protein dimerization activity	15/244	230/12627	4.06288e-05
GO:0016757	MF	transferase activity, transferring glycosyl groups	21/244	407/12627	4.20014e-05
GO:0016157	MF	sucrose synthase activity	3/244	10/12627	0.000773524
GO:0016702	MF	oxidoreductase activity, acting on single donors with incorporation of molecular oxygen, incorporation of two atoms of oxygen	4/244	27/12627	0.00168275
GO:0051213	MF	dioxygenase activity	6/244	66/12627	0.00168904
GO:0016798	MF	hydrolase activity, acting on glycosyl bonds	14/244	312/12627	0.00301218
GO:0004553	MF	hydrolase activity, hydrolyzing O-glycosyl compounds	13/244	283/12627	0.00344383
GO:0003677	MF	DNA binding	27/244	791/12627	0.00451624
GO:0016701	MF	oxidoreductase activity, acting on single donors with incorporation of molecular oxygen	4/244	39/12627	0.00658275
GO:0046527	MF	glucosyltransferase activity	6/244	89/12627	0.00748944
GO:0010427	MF	abscisic acid binding	2/244	8/12627	0.00964288
GO:0019840	MF	isoprenoid binding	2/244	8/12627	0.00964288
GO:0004864	MF	protein phosphatase inhibitor activity	2/244	8/12627	0.00964288
GO:0019888	MF	protein phosphatase regulator activity	2/244	8/12627	0.00964288
GO:0019212	MF	phosphatase inhibitor activity	2/244	8/12627	0.00964288
GO:0019208	MF	phosphatase regulator activity	2/244	9/12627	0.012241
GO:0004857	MF	enzyme inhibitor activity	5/244	76/12627	0.0157202
GO:0043178	MF	alcohol binding	2/244	11/12627	0.0182323
GO:0005199	MF	structural constituent of cell wall	1/244	1/12627	0.0193237
GO:0008792	MF	arginine decarboxylase activity	1/244	1/12627	0.0193237
GO:0008429	MF	phosphatidylethanolamine binding	1/244	1/12627	0.0193237
GO:0033293	MF	monocarboxylic acid binding	2/244	12/12627	0.0216031
GO:0042562	MF	hormone binding	2/244	13/12627	0.0252098
GO:0008810	MF	cellulase activity	2/244	14/12627	0.0290422
GO:0035251	MF	UDP-glucosyltransferase activity	4/244	63/12627	0.0333622
GO:0019825	MF	oxygen binding	1/244	2/12627	0.0382754
GO:0004325	MF	ferrochelatase activity	1/244	2/12627	0.0382754
GO:0032440	MF	2-alkenal reductase [NAD(P)] activity	2/244	18/12627	0.0464321

## Sheet: Table S5
Supplementary Table S5 Transcription factors in DEGs.
transcript_id	family	domain	description	e_value	gene_name
MSTRG.10031.2	NAC	PF02365	No apical meristem (NAM) protein	1.5e-28	LOC18778845
MSTRG.10031.3	NAC	PF02365	No apical meristem (NAM) protein	5.7e-16	LOC18778845
MSTRG.10069.1	HSF	PF00447	HSF-type DNA-binding	5.3e-19	LOC18779732
MSTRG.10102.5	B3	PF02362	B3 DNA binding domain	2.4e-14	LOC18779046
MSTRG.10114.1	C3H	PF00642	Zinc finger C-x8-C-x5-C-x3-H type (and similar)	5.3e-06	LOC18781074
MSTRG.10137.1	NAC	PF02365	No apical meristem (NAM) protein	1.3e-15	LOC18779876
MSTRG.10187.3	bHLH	PF00010	Helix-loop-helix DNA-binding domain	1.7e-07	LOC18779722
MSTRG.10241.1	HSF	PF00447	HSF-type DNA-binding	2.2e-31	LOC18780613
MSTRG.10357.1	TCP	PF03634	TCP family transcription factor	9.4e-44	LOC18779022
MSTRG.10408.2	NF-YA	PF02045	CCAAT-binding transcription factor (CBF-B/NF-YA) subunit B	4e-12	LOC18781351
MSTRG.10655.1	C3H	PF00642	Zinc finger C-x8-C-x5-C-x3-H type (and similar)	4.3e-48	LOC18780339
MSTRG.10655.2	C3H	PF00642	Zinc finger C-x8-C-x5-C-x3-H type (and similar)	4.5e-48	LOC18780339
MSTRG.10655.3	C3H	PF00642	Zinc finger C-x8-C-x5-C-x3-H type (and similar)	4.3e-55	LOC18780339
MSTRG.10655.4	C3H	PF00642	Zinc finger C-x8-C-x5-C-x3-H type (and similar)	4.5e-55	LOC18780339
MSTRG.10777.2	HSF	PF00447	HSF-type DNA-binding	2.7e-31	LOC18778292
MSTRG.1082.2	C3H	PF00642	Zinc finger C-x8-C-x5-C-x3-H type (and similar)	1.7e-39	LOC18793704
MSTRG.109.1	C3H	PF00642	Zinc finger C-x8-C-x5-C-x3-H type (and similar)	2.1e-10	LOC18791958
MSTRG.109.6	C3H	PF00642	Zinc finger C-x8-C-x5-C-x3-H type (and similar)	2.1e-10	LOC18791958
MSTRG.109.7	C3H	PF00642	Zinc finger C-x8-C-x5-C-x3-H type (and similar)	6.7e-11	LOC18791958
MSTRG.1093.3	MYB_related	PF00249	Myb-like DNA-binding domain	1.4e-06	LOC18789607
MSTRG.11025.2	bZIP	PF00170	bZIP transcription factor	2.6e-08	LOC18780946
MSTRG.11033.2	HB-other	PF00046	Homeobox domain	2.5e-06	LOC18779069
MSTRG.11071.1	B3	PF02362	B3 DNA binding domain	1.2e-29	LOC18781257
MSTRG.11139.2	NAC	PF02365	No apical meristem (NAM) protein	1.4e-26	LOC18780743
MSTRG.1122.1	SBP	PF03110	SBP domain	5.3e-27	LOC18790978
MSTRG.1122.2	SBP	PF03110	SBP domain	5.4e-27	LOC18790978
MSTRG.11481.3	WRKY	PF03106	WRKY DNA -binding domain	1.3e-51	LOC18778661
MSTRG.11483.3	GRAS	PF03514	GRAS domain family	6.2e-133	LOC18780976
MSTRG.11592.2	NF-YA	PF02045	CCAAT-binding transcription factor (CBF-B/NF-YA) subunit B	1.8e-28	LOC18779177
MSTRG.11592.4	NF-YA	PF02045	CCAAT-binding transcription factor (CBF-B/NF-YA) subunit B	1.8e-28	LOC18779177
MSTRG.11657.2	FAR1	PF03101	FAR1 DNA-binding domain	4.8e-19	LOC109948486
MSTRG.11657.3	FAR1	PF03101	FAR1 DNA-binding domain	9e-20	LOC109948486
MSTRG.11686.1	FAR1	PF03101	FAR1 DNA-binding domain	2.2e-20	LOC18780620
MSTRG.12075.5	Nin-like	PF02042	RWP-RK domain	2.4e-25	LOC18777244
MSTRG.12075.6	Nin-like	PF02042	RWP-RK domain	3e-25	LOC18777244
MSTRG.12093.4	FAR1	PF03101	FAR1 DNA-binding domain	7.1e-19	LOC109949376
MSTRG.12102.2	BES1	PF05687	BES1/BZR1 plant transcription factor, N-terminal	2e-46	LOC18778026
MSTRG.1213.1	B3	PF02362	B3 DNA binding domain	3e-11
MSTRG.12247.3	HSF	PF00447	HSF-type DNA-binding	5.1e-24	LOC18777044
MSTRG.12263.1	C3H	PF00642	Zinc finger C-x8-C-x5-C-x3-H type (and similar)	2.5e-23	LOC18777413
MSTRG.12305.1	LSD	PF06943	LSD1 zinc finger	2.7e-36	LOC18776493
MSTRG.12338.5	MYB_related	PF00249	Myb-like DNA-binding domain	1.8e-09	LOC18775757
MSTRG.12355.2	MYB	PF00249	Myb-like DNA-binding domain	2.4e-08	LOC18776449
MSTRG.12497.1	MYB_related	PF00249	Myb-like DNA-binding domain	2.4e-10	LOC18776248
MSTRG.12497.3	MYB_related	PF00249	Myb-like DNA-binding domain	2.4e-10	LOC18776248
MSTRG.12501.2	MYB	PF00249	Myb-like DNA-binding domain	3.5e-23	LOC18777555
MSTRG.12553.1	GRAS	PF03514	GRAS domain family	2.5e-98	LOC18777163
MSTRG.12553.3	GRAS	PF03514	GRAS domain family	2.9e-98	LOC18777163
MSTRG.12553.4	GRAS	PF03514	GRAS domain family	2.5e-98	LOC18777163
MSTRG.12584.2	NAC	PF02365	No apical meristem (NAM) protein	4.5e-29	LOC18776696
MSTRG.12789.1	MYB_related	PF00249	Myb-like DNA-binding domain	7.8e-07	LOC18777941
MSTRG.12872.4	bZIP	PF00170	bZIP transcription factor	5e-06	LOC18778127
MSTRG.12872.5	bZIP	PF00170	bZIP transcription factor	5.4e-06	LOC18778127
MSTRG.12900.1	WRKY	PF03106	WRKY DNA -binding domain	5.4e-07	LOC18776484
MSTRG.12967.2	Nin-like	PF02042	RWP-RK domain	3.3e-26	LOC18776828
MSTRG.12967.3	Nin-like	PF02042	RWP-RK domain	5.9e-26	LOC18776828
MSTRG.13052.2	NAC	PF02365	No apical meristem (NAM) protein	9.2e-28	LOC18777917
MSTRG.13159.2	MYB_related	PF00249	Myb-like DNA-binding domain	6.3e-09	LOC18776344
MSTRG.13170.1	SBP	PF03110	SBP domain	8.7e-31	LOC18776256
MSTRG.13242.4	B3	PF02362	B3 DNA binding domain	7.3e-13	LOC18776710
MSTRG.13248.1	C3H	PF00642	Zinc finger C-x8-C-x5-C-x3-H type (and similar)	2.7e-07	LOC18775664
MSTRG.13249.1	C3H	PF00642	Zinc finger C-x8-C-x5-C-x3-H type (and similar)	9.1e-15	LOC18777007
MSTRG.13249.3	C3H	PF00642	Zinc finger C-x8-C-x5-C-x3-H type (and similar)	9.3e-18	LOC18777007
MSTRG.13250.1	C3H	PF00642	Zinc finger C-x8-C-x5-C-x3-H type (and similar)	3.7e-18	LOC18776934
MSTRG.13250.4	C3H	PF00642	Zinc finger C-x8-C-x5-C-x3-H type (and similar)	4.3e-11	LOC18776934
MSTRG.13252.2	C2H2	PF00096	Zinc finger, C2H2 type	4.5e-07	LOC18776764
MSTRG.13255.10	C3H	PF00642	Zinc finger C-x8-C-x5-C-x3-H type (and similar)	6e-15	LOC18777998
MSTRG.13255.11	C3H	PF00642	Zinc finger C-x8-C-x5-C-x3-H type (and similar)	2.4e-15	LOC18777998
MSTRG.13255.14	C3H	PF00642	Zinc finger C-x8-C-x5-C-x3-H type (and similar)	2.3e-07	LOC18778055
MSTRG.13255.6	C3H	PF00642	Zinc finger C-x8-C-x5-C-x3-H type (and similar)	1.5e-14	LOC18777998
MSTRG.13255.7	C3H	PF00642	Zinc finger C-x8-C-x5-C-x3-H type (and similar)	1.6e-14	LOC18777998
MSTRG.13255.8	C3H	PF00642	Zinc finger C-x8-C-x5-C-x3-H type (and similar)	1.3e-14	LOC18777998
MSTRG.13255.9	C3H	PF00642	Zinc finger C-x8-C-x5-C-x3-H type (and similar)	3.7e-14	LOC18777998
MSTRG.13256.1	C3H	PF00642	Zinc finger C-x8-C-x5-C-x3-H type (and similar)	1.4e-07	LOC18778055
MSTRG.13257.1	C3H	PF00642	Zinc finger C-x8-C-x5-C-x3-H type (and similar)	1.3e-23	LOC18777892
MSTRG.13428.2	MYB_related	PF00249	Myb-like DNA-binding domain	4.9e-12	LOC18777189
MSTRG.13532.1	NAC	PF02365	No apical meristem (NAM) protein	9e-09	LOC18775870
MSTRG.13532.2	NAC	PF02365	No apical meristem (NAM) protein	2.1e-30	LOC18775870
MSTRG.13574.3	MYB_related	PF00249	Myb-like DNA-binding domain	2.8e-07	LOC18777586
MSTRG.13574.4	MYB_related	PF00249	Myb-like DNA-binding domain	2.8e-07	LOC18777586
MSTRG.13614.2	TCP	PF03634	TCP family transcription factor	1.9e-28	LOC18776591
MSTRG.13632.4	SBP	PF03110	SBP domain	4.7e-32	LOC18776145
MSTRG.13636.2	MIKC	PF00319	SRF-type transcription factor (DNA-binding and dimerisation domain)	9.3e-26	LOC18776358
MSTRG.13636.2	MIKC	PF01486	K-box region	8.6e-21	LOC18776358
MSTRG.13636.2	M_type	PF00319	SRF-type transcription factor (DNA-binding and dimerisation domain)	9.3e-26	LOC18776358
MSTRG.13651.10	bHLH	PF00010	Helix-loop-helix DNA-binding domain	9.9e-16	LOC18777940
MSTRG.13651.6	bHLH	PF00010	Helix-loop-helix DNA-binding domain	1.2e-15	LOC18777940
MSTRG.13651.7	bHLH	PF00010	Helix-loop-helix DNA-binding domain	9.9e-16	LOC18777940
MSTRG.13651.8	bHLH	PF00010	Helix-loop-helix DNA-binding domain	9.9e-16	LOC18777940
MSTRG.13651.9	bHLH	PF00010	Helix-loop-helix DNA-binding domain	1e-15	LOC18777940
MSTRG.13730.4	ERF	PF00847	AP2 domain	1.8e-08	LOC18776549
MSTRG.13730.5	ERF	PF00847	AP2 domain	1.4e-07	LOC18776549
MSTRG.13742.2	MYB	PF00249	Myb-like DNA-binding domain	1.4e-23	LOC18777666
MSTRG.13800.2	MYB	PF00249	Myb-like DNA-binding domain	7e-53	LOC18776212
MSTRG.13800.3	MYB	PF00249	Myb-like DNA-binding domain	7.6e-53	LOC18776212
MSTRG.13980.2	MYB	PF00249	Myb-like DNA-binding domain	2.3e-31	LOC18772288
MSTRG.14048.2	C3H	PF00642	Zinc finger C-x8-C-x5-C-x3-H type (and similar)	8.8e-16	LOC18774568
MSTRG.14052.2	MYB_related	PF00249	Myb-like DNA-binding domain	4.7e-11	LOC18775627
MSTRG.14247.4	B3	PF02362	B3 DNA binding domain	3e-16	LOC18775518
MSTRG.14438.1	ERF	PF00847	AP2 domain	2e-10	LOC18772983
MSTRG.14438.2	ERF	PF00847	AP2 domain	2e-10	LOC18772983
MSTRG.14438.3	ERF	PF00847	AP2 domain	2e-10	LOC18772983
MSTRG.14496.4	MYB_related	PF00249	Myb-like DNA-binding domain	3.1e-08	LOC18775462
MSTRG.14513.1	GRAS	PF03514	GRAS domain family	3.6e-115	LOC18773542
MSTRG.14515.1	GRAS	PF03514	GRAS domain family	1.3e-22	LOC18775372
MSTRG.14597.2	MYB	PF00249	Myb-like DNA-binding domain	8.6e-15	LOC18773813
MSTRG.14642.1	AP2	PF00847	AP2 domain	6.2e-16	LOC18774023
MSTRG.14693.3	ARF	PF02362	B3 DNA binding domain	3e-22	LOC18772269
MSTRG.14693.3	ARF	PF06507	Auxin response factor	1.2e-20	LOC18772269
MSTRG.14693.3	B3	PF02362	B3 DNA binding domain	3e-22	LOC18772269
MSTRG.14693.4	ARF	PF02362	B3 DNA binding domain	1.6e-22	LOC18772269
MSTRG.14693.4	ARF	PF06507	Auxin response factor	7.6e-21	LOC18772269
MSTRG.14693.4	B3	PF02362	B3 DNA binding domain	1.6e-22	LOC18772269
MSTRG.14726.1	HD-ZIP	PF01852	START domain	3.9e-49	LOC18773641
MSTRG.14726.1	HD-ZIP	PF00046	Homeobox domain	1.3e-16	LOC18773641
MSTRG.14726.1	HB-other	PF00046	Homeobox domain	1.3e-16	LOC18773641
MSTRG.14730.2	ARF	PF02362	B3 DNA binding domain	4.1e-21	LOC18774711
MSTRG.14730.2	ARF	PF06507	Auxin response factor	6e-34	LOC18774711
MSTRG.14730.2	B3	PF02362	B3 DNA binding domain	4.1e-21	LOC18774711
MSTRG.14751.5	MYB_related	PF00249	Myb-like DNA-binding domain	1.7e-07	LOC18772343
MSTRG.14751.6	MYB_related	PF00249	Myb-like DNA-binding domain	1.6e-07	LOC18772343
MSTRG.14751.7	MYB_related	PF00249	Myb-like DNA-binding domain	1.6e-07	LOC18772343
MSTRG.14754.1	MYB	PF00249	Myb-like DNA-binding domain	2.8e-10	LOC18771960
MSTRG.14993.2	NAC	PF02365	No apical meristem (NAM) protein	4e-08	LOC18775160
MSTRG.15040.3	HB-other	PF00046	Homeobox domain	1.8e-07	LOC18773637
MSTRG.15063.3	YABBY	PF04690	YABBY protein	1.2e-72	LOC18775411
MSTRG.15130.9	bZIP	PF00170	bZIP transcription factor	3.8e-12	LOC18774771
MSTRG.15161.3	C3H	PF00642	Zinc finger C-x8-C-x5-C-x3-H type (and similar)	1.9e-08	LOC18773749
MSTRG.15161.4	C3H	PF00642	Zinc finger C-x8-C-x5-C-x3-H type (and similar)	1.9e-08	LOC18773749
MSTRG.15291.2	M_type	PF00319	SRF-type transcription factor (DNA-binding and dimerisation domain)	2.8e-10	LOC18772517
MSTRG.15312.5	bZIP	PF00170	bZIP transcription factor	6.4e-09	LOC18772111
MSTRG.15535.2	MYB	PF00249	Myb-like DNA-binding domain	1.4e-09	LOC18772319
MSTRG.15559.2	HB-other	PF00046	Homeobox domain	4.2e-16	LOC18773282
MSTRG.15575.3	AP2	PF00847	AP2 domain	3e-13	LOC18772656
MSTRG.15577.3	GRF	PF08879	WRC	2.8e-21	LOC18773412
MSTRG.15577.3	GRF	PF08880	QLQ	7.2e-15	LOC18773412
MSTRG.15602.4	MYB_related	PF00249	Myb-like DNA-binding domain	4.2e-08	LOC18772994
MSTRG.15696.2	ERF	PF00847	AP2 domain	1.5e-11	LOC18773759
MSTRG.15698.3	AP2	PF00847	AP2 domain	3.1e-19	LOC18773024
MSTRG.15727.4	MYB_related	PF00249	Myb-like DNA-binding domain	4.1e-06	LOC18772612
MSTRG.15727.7	MYB_related	PF00249	Myb-like DNA-binding domain	4.1e-06	LOC18772612
MSTRG.15739.5	ARF	PF02362	B3 DNA binding domain	4.2e-22	LOC18775508
MSTRG.15739.5	ARF	PF06507	Auxin response factor	4.5e-33	LOC18775508
MSTRG.15739.5	B3	PF02362	B3 DNA binding domain	4.2e-22	LOC18775508
MSTRG.15791.3	AP2	PF00847	AP2 domain	1.4e-16	LOC18773658
MSTRG.15795.2	MYB_related	PF00249	Myb-like DNA-binding domain	5.9e-12	LOC18772270
MSTRG.15795.3	MYB_related	PF00249	Myb-like DNA-binding domain	6.4e-12	LOC18772270
MSTRG.15805.4	WRKY	PF03106	WRKY DNA -binding domain	5.4e-52	LOC18772322
MSTRG.15902.2	MYB	PF00249	Myb-like DNA-binding domain	1e-09	LOC18774406
MSTRG.15902.3	MYB	PF00249	Myb-like DNA-binding domain	1.1e-34	LOC18774406
MSTRG.15902.4	MYB_related	PF00249	Myb-like DNA-binding domain	6.1e-16	LOC18774406
MSTRG.15902.5	MYB	PF00249	Myb-like DNA-binding domain	4.9e-35	LOC18774406
MSTRG.15902.6	MYB	PF00249	Myb-like DNA-binding domain	1e-09	LOC18774406
MSTRG.15903.1	MYB	PF00249	Myb-like DNA-binding domain	8.1e-24	LOC18773068
MSTRG.15903.4	MYB	PF00249	Myb-like DNA-binding domain	8.1e-24	LOC18773068
MSTRG.15912.2	GRAS	PF03514	GRAS domain family	1.1e-113	LOC18773236
MSTRG.15963.2	HB-other	PF00046	Homeobox domain	1.9e-07	LOC18772447
MSTRG.16138.1	WRKY	PF03106	WRKY DNA -binding domain	3.5e-51	LOC18772845
MSTRG.16203.6	B3	PF02362	B3 DNA binding domain	1.2e-11	LOC18772013
MSTRG.16203.7	B3	PF02362	B3 DNA binding domain	1.7e-06	LOC18772013
MSTRG.16278.2	MYB	PF00249	Myb-like DNA-binding domain	3.5e-23	LOC18772237
MSTRG.16278.3	MYB	PF00249	Myb-like DNA-binding domain	4e-10	LOC18772237
MSTRG.16618.1	bHLH	PF00010	Helix-loop-helix DNA-binding domain	4e-08	LOC18773009
MSTRG.16618.3	bHLH	PF00010	Helix-loop-helix DNA-binding domain	2.8e-08	LOC18773009
MSTRG.16740.1	C3H	PF00642	Zinc finger C-x8-C-x5-C-x3-H type (and similar)	3.2e-20	LOC18772935
MSTRG.16740.2	C3H	PF00642	Zinc finger C-x8-C-x5-C-x3-H type (and similar)	1.6e-27	LOC18772935
MSTRG.16771.1	FAR1	PF03101	FAR1 DNA-binding domain	2e-24	LOC18772548
MSTRG.16898.1	C3H	PF00642	Zinc finger C-x8-C-x5-C-x3-H type (and similar)	2.8e-07	LOC18770387
MSTRG.16903.1	NAC	PF02365	No apical meristem (NAM) protein	1.6e-13	LOC18770591
MSTRG.1691.1	DBB	PF00643	B-box zinc finger	4.2e-11	LOC18793045
MSTRG.1691.1	CO-like	PF00643	B-box zinc finger	4.2e-11	LOC18793045
MSTRG.1691.1	CO-like	PF06203	CCT motif	3.6e-17	LOC18793045
MSTRG.1691.3	DBB	PF00643	B-box zinc finger	1e-11	LOC18793045
MSTRG.1691.3	CO-like	PF00643	B-box zinc finger	1e-11	LOC18793045
MSTRG.1691.3	CO-like	PF06203	CCT motif	3.6e-17	LOC18793045
MSTRG.17096.3	B3	PF02362	B3 DNA binding domain	1.1e-37	LOC18769772
MSTRG.17096.4	B3	PF02362	B3 DNA binding domain	1.6e-09	LOC18769772
MSTRG.17138.2	B3	PF02362	B3 DNA binding domain	2.7e-43	LOC18770078
MSTRG.1721.2	SBP	PF03110	SBP domain	5.6e-31	LOC18792702
MSTRG.17222.1	HSF	PF00447	HSF-type DNA-binding	3.9e-14	LOC18770733
MSTRG.17249.1	FAR1	PF03101	FAR1 DNA-binding domain	3.1e-20
MSTRG.1725.4	CAMTA	PF03859	CG-1 domain	1.6e-48	LOC18791273
MSTRG.17280.2	B3	PF02362	B3 DNA binding domain	5.2e-30	LOC18770785
MSTRG.17321.2	bHLH	PF00010	Helix-loop-helix DNA-binding domain	3.2e-06	LOC18770545
MSTRG.1734.3	SBP	PF03110	SBP domain	2.3e-32	LOC18792130
MSTRG.17506.3	HB-other	PF00046	Homeobox domain	1.5e-07	LOC18770310
MSTRG.17636.1	bZIP	PF00170	bZIP transcription factor	2.1e-12	LOC18770072
MSTRG.17677.3	HSF	PF00447	HSF-type DNA-binding	4.7e-20	LOC18769342
MSTRG.17773.1	bHLH	PF00010	Helix-loop-helix DNA-binding domain	1.2e-13	LOC18770016
MSTRG.17849.1	B3	PF02362	B3 DNA binding domain	2.4e-10	LOC18770820
MSTRG.17849.2	B3	PF02362	B3 DNA binding domain	2.6e-08	LOC18770820
MSTRG.17849.4	B3	PF02362	B3 DNA binding domain	2.6e-08	LOC18770820
MSTRG.17851.3	B3	PF02362	B3 DNA binding domain	1.6e-11	LOC18770971
MSTRG.17853.4	B3	PF02362	B3 DNA binding domain	9.3e-61	LOC18771847
MSTRG.17853.5	B3	PF02362	B3 DNA binding domain	9.2e-61	LOC18771847
MSTRG.17853.6	B3	PF02362	B3 DNA binding domain	2.3e-48	LOC18771847
MSTRG.17903.2	bZIP	PF00170	bZIP transcription factor	2.8e-22	LOC18771192
MSTRG.18014.2	GATA	PF00320	GATA zinc finger	2.7e-17	LOC18770114
MSTRG.18149.2	Nin-like	PF02042	RWP-RK domain	5.7e-23	LOC18769336
MSTRG.18149.3	Nin-like	PF02042	RWP-RK domain	5.7e-23	LOC18769336
MSTRG.18161.1	HB-other	PF00046	Homeobox domain	4.7e-20	LOC18771308
MSTRG.18161.3	HB-other	PF00046	Homeobox domain	3.9e-20	LOC18771308
MSTRG.18246.1	ARF	PF02362	B3 DNA binding domain	4.3e-22	LOC18770792
MSTRG.18246.1	ARF	PF06507	Auxin response factor	5.8e-36	LOC18770792
MSTRG.18246.1	B3	PF02362	B3 DNA binding domain	4.3e-22	LOC18770792
MSTRG.18303.3	MYB	PF00249	Myb-like DNA-binding domain	3.1e-17	LOC18770134
MSTRG.18315.3	NF-YA	PF02045	CCAAT-binding transcription factor (CBF-B/NF-YA) subunit B	6.4e-28	LOC18769288
MSTRG.18315.4	NF-YA	PF02045	CCAAT-binding transcription factor (CBF-B/NF-YA) subunit B	6.7e-28	LOC18769288
MSTRG.18315.5	NF-YA	PF02045	CCAAT-binding transcription factor (CBF-B/NF-YA) subunit B	6.8e-28	LOC18769288
MSTRG.18338.2	MYB_related	PF00249	Myb-like DNA-binding domain	9.1e-10	LOC18770672
MSTRG.18338.3	MYB_related	PF00249	Myb-like DNA-binding domain	8.7e-10	LOC18770672
MSTRG.18338.4	MYB_related	PF00249	Myb-like DNA-binding domain	9e-10	LOC18770672
MSTRG.18348.12	C3H	PF00642	Zinc finger C-x8-C-x5-C-x3-H type (and similar)	2.2e-10	LOC18770156
MSTRG.18352.2	bHLH	PF00010	Helix-loop-helix DNA-binding domain	4.6e-06	LOC18771075
MSTRG.18361.2	C3H	PF00642	Zinc finger C-x8-C-x5-C-x3-H type (and similar)	2.3e-09	LOC18771210
MSTRG.18539.1	C2H2	PF00096	Zinc finger, C2H2 type	2e-07	LOC18769594
MSTRG.18570.2	CPP	PF03638	Tesmin/TSO1-like CXC domain, cysteine-rich domain	6.6e-11	LOC18771274
MSTRG.18615.2	C3H	PF00642	Zinc finger C-x8-C-x5-C-x3-H type (and similar)	2e-24	LOC18771759
MSTRG.18788.3	bHLH	PF00010	Helix-loop-helix DNA-binding domain	7.7e-10	LOC18770899
MSTRG.18803.2	WRKY	PF03106	WRKY DNA -binding domain	5.9e-35	LOC18769337
MSTRG.18916.1	Whirly	PF08536	Whirly transcription factor	2.1e-58	LOC18766913
MSTRG.18916.3	Whirly	PF08536	Whirly transcription factor	1.1e-19	LOC18766913
MSTRG.18916.4	Whirly	PF08536	Whirly transcription factor	1.8e-43	LOC18766913
MSTRG.18916.5	Whirly	PF08536	Whirly transcription factor	2.8e-47	LOC18766913
MSTRG.19038.2	bZIP	PF00170	bZIP transcription factor	1.1e-09	LOC18767906
MSTRG.19135.3	bZIP	PF00170	bZIP transcription factor	3.5e-12	LOC18766228
MSTRG.19160.2	NAC	PF02365	No apical meristem (NAM) protein	3.6e-25	LOC18767392
MSTRG.19160.3	NAC	PF02365	No apical meristem (NAM) protein	2.5e-24	LOC18767392
MSTRG.19239.2	NAC	PF02365	No apical meristem (NAM) protein	4.7e-28	LOC18766522
MSTRG.19332.2	CAMTA	PF03859	CG-1 domain	4.3e-53	LOC18767629
MSTRG.19385.4	C3H	PF00642	Zinc finger C-x8-C-x5-C-x3-H type (and similar)	2.6e-12	LOC18766899
MSTRG.19434.2	GATA	PF00320	GATA zinc finger	8.8e-14	LOC18768908
MSTRG.19435.4	GATA	PF00320	GATA zinc finger	8.2e-14	LOC18768789
MSTRG.19523.1	BBR-BPC	PF06217	GAGA binding protein-like family	6.8e-102	LOC18768853
MSTRG.19546.1	GATA	PF00320	GATA zinc finger	1.1e-16	LOC18767283
MSTRG.19570.2	HB-other	PF00046	Homeobox domain	2.8e-07	LOC18768334
MSTRG.19609.3	bHLH	PF00010	Helix-loop-helix DNA-binding domain	5.5e-08	LOC18766580
MSTRG.19609.4	bHLH	PF00010	Helix-loop-helix DNA-binding domain	9.2e-08	LOC18766580
MSTRG.19609.5	bHLH	PF00010	Helix-loop-helix DNA-binding domain	5.5e-08	LOC18766580
MSTRG.19609.6	bHLH	PF00010	Helix-loop-helix DNA-binding domain	6.2e-08	LOC18766580
MSTRG.1965.1	MYB	PF00249	Myb-like DNA-binding domain	2.9e-07	LOC18790114
MSTRG.19667.10	bZIP	PF00170	bZIP transcription factor	1.1e-08	LOC109950578
MSTRG.19667.5	bZIP	PF00170	bZIP transcription factor	2e-08	LOC109950578
MSTRG.19667.6	bZIP	PF00170	bZIP transcription factor	5.9e-09	LOC109950578
MSTRG.19667.7	bZIP	PF00170	bZIP transcription factor	2e-08	LOC109950578
MSTRG.19667.8	bZIP	PF00170	bZIP transcription factor	2e-08	LOC109950578
MSTRG.19667.9	bZIP	PF00170	bZIP transcription factor	1.1e-08	LOC109950578
MSTRG.19722.1	B3	PF02362	B3 DNA binding domain	3.1e-32	LOC18767414
MSTRG.19722.5	B3	PF02362	B3 DNA binding domain	3.6e-13	LOC18767414
MSTRG.19722.6	B3	PF02362	B3 DNA binding domain	8.2e-16	LOC18767414
MSTRG.19745.2	MYB_related	PF00249	Myb-like DNA-binding domain	2.8e-08	LOC18766167
MSTRG.19762.1	B3	PF02362	B3 DNA binding domain	1.5e-06
MSTRG.19818.1	bZIP	PF00170	bZIP transcription factor	1.4e-12	LOC18766233
MSTRG.19818.6	bZIP	PF00170	bZIP transcription factor	1.4e-12	LOC18766233
MSTRG.19818.7	bZIP	PF00170	bZIP transcription factor	1.4e-12	LOC18766233
MSTRG.19903.1	HB-PHD	PF00628	PHD-finger	2.1e-10	LOC18768996
MSTRG.19903.1	HB-PHD	PF00046	Homeobox domain	5.3e-11	LOC18768996
MSTRG.19903.1	HB-other	PF00046	Homeobox domain	5.3e-11	LOC18768996
MSTRG.19903.3	HB-other	PF00046	Homeobox domain	1.4e-11	LOC18768996
MSTRG.19903.4	HB-other	PF00046	Homeobox domain	1.4e-11	LOC18768996
MSTRG.19956.2	MYB_related	PF00249	Myb-like DNA-binding domain	1.5e-08	LOC18768811
MSTRG.20041.2	bHLH	PF00010	Helix-loop-helix DNA-binding domain	1.3e-11	LOC18767141
MSTRG.20041.3	bHLH	PF00010	Helix-loop-helix DNA-binding domain	1.3e-11	LOC18767141
MSTRG.20095.2	MYB_related	PF00249	Myb-like DNA-binding domain	1.3e-19	LOC18768148
MSTRG.20102.1	bZIP	PF00170	bZIP transcription factor	1.3e-07	LOC18768015
MSTRG.20102.2	bZIP	PF00170	bZIP transcription factor	1.3e-07	LOC18768015
MSTRG.20193.2	NAC	PF02365	No apical meristem (NAM) protein	1.5e-25	LOC18766254
MSTRG.20291.1	FAR1	PF03101	FAR1 DNA-binding domain	8.6e-25	LOC18766681
MSTRG.20292.1	FAR1	PF03101	FAR1 DNA-binding domain	7.9e-25	LOC18766483
MSTRG.20508.4	MYB_related	PF00249	Myb-like DNA-binding domain	1.1e-09	LOC18767378
MSTRG.20640.2	bZIP	PF00170	bZIP transcription factor	1e-13	LOC18766677
MSTRG.20813.2	C3H	PF00642	Zinc finger C-x8-C-x5-C-x3-H type (and similar)	2.3e-29	LOC18766705
MSTRG.20863.2	C3H	PF00642	Zinc finger C-x8-C-x5-C-x3-H type (and similar)	1.4e-08	LOC18768120
MSTRG.2089.2	Whirly	PF08536	Whirly transcription factor	2.3e-49	LOC18793460
MSTRG.20907.1	WRKY	PF03106	WRKY DNA -binding domain	6.3e-14	LOC18766660
MSTRG.20907.2	WRKY	PF03106	WRKY DNA -binding domain	2.1e-07	LOC18766660
MSTRG.20907.5	WRKY	PF03106	WRKY DNA -binding domain	1.4e-07	LOC18766660
MSTRG.20933.2	GATA	PF00320	GATA zinc finger	2.4e-07	LOC18766489
MSTRG.20933.3	GATA	PF00320	GATA zinc finger	1.8e-17	LOC18766489
MSTRG.2102.1	MYB	PF00249	Myb-like DNA-binding domain	6.9e-28	LOC18789067
MSTRG.2103.3	HB-other	PF00046	Homeobox domain	9.9e-16	LOC18792206
MSTRG.2114.2	TCP	PF03634	TCP family transcription factor	6.3e-38	LOC18789993
MSTRG.2147.2	M_type	PF00319	SRF-type transcription factor (DNA-binding and dimerisation domain)	1.1e-19	LOC18789646
MSTRG.2155.1	NAC	PF02365	No apical meristem (NAM) protein	3.7e-27	LOC18789925
MSTRG.2205.1	WRKY	PF03106	WRKY DNA -binding domain	2.5e-26	LOC18791881
MSTRG.2205.2	WRKY	PF03106	WRKY DNA -binding domain	4.7e-26	LOC18791881
MSTRG.2207.2	MYB_related	PF00249	Myb-like DNA-binding domain	7.6e-06	LOC18792905
MSTRG.2258.1	SBP	PF03110	SBP domain	3e-32	LOC18790408
MSTRG.2258.4	SBP	PF03110	SBP domain	2.5e-32	LOC18790408
MSTRG.2258.5	SBP	PF03110	SBP domain	2.5e-32	LOC18790408
MSTRG.2307.3	bHLH	PF00010	Helix-loop-helix DNA-binding domain	2.6e-06	LOC18793311
MSTRG.2307.4	bHLH	PF00010	Helix-loop-helix DNA-binding domain	2.6e-06	LOC18793311
MSTRG.2307.5	bHLH	PF00010	Helix-loop-helix DNA-binding domain	2.3e-06	LOC18793311
MSTRG.2611.2	HSF	PF00447	HSF-type DNA-binding	3.4e-21	LOC18791658
MSTRG.2611.3	HSF	PF00447	HSF-type DNA-binding	1.1e-21	LOC18791658
MSTRG.2747.1	MYB	PF00249	Myb-like DNA-binding domain	8.8e-22	LOC18792903
MSTRG.2894.3	E2F/DP	PF02319	E2F/DP family winged-helix DNA-binding domain	5.4e-25	LOC18788614
MSTRG.2916.2	bZIP	PF00170	bZIP transcription factor	3.9e-09	LOC18789597
MSTRG.2929.1	DBB	PF00643	B-box zinc finger	1.8e-12	LOC18792146
MSTRG.2933.4	MIKC	PF00319	SRF-type transcription factor (DNA-binding and dimerisation domain)	5.9e-24	LOC18791711
MSTRG.2933.4	MIKC	PF01486	K-box region	1.7e-18	LOC18791711
MSTRG.2933.4	M_type	PF00319	SRF-type transcription factor (DNA-binding and dimerisation domain)	5.9e-24	LOC18791711
MSTRG.2939.4	ERF	PF00847	AP2 domain	2.5e-13	LOC18792740
MSTRG.2956.1	HB-other	PF00046	Homeobox domain	1.5e-07	LOC18792762
MSTRG.2956.4	HB-other	PF00046	Homeobox domain	1.5e-07	LOC18792762
MSTRG.3034.2	NAC	PF02365	No apical meristem (NAM) protein	8.7e-12	LOC18791355
MSTRG.3075.1	B3	PF02362	B3 DNA binding domain	2.1e-07	LOC18791359
MSTRG.3076.2	B3	PF02362	B3 DNA binding domain	1.9e-27	LOC18790606
MSTRG.3078.2	B3	PF02362	B3 DNA binding domain	1.3e-07	LOC109948294
MSTRG.3078.4	B3	PF02362	B3 DNA binding domain	1.2e-07	LOC109948294
MSTRG.3079.2	Dof	PF02701	Dof domain, zinc finger	1.2e-33	LOC109946797
MSTRG.3102.2	MYB_related	PF00249	Myb-like DNA-binding domain	6.9e-07	LOC18793837
MSTRG.3209.2	MYB_related	PF00249	Myb-like DNA-binding domain	3.9e-08	LOC18792937
MSTRG.3250.7	HSF	PF00447	HSF-type DNA-binding	4.7e-31	LOC18788813
MSTRG.3318.2	AP2	PF00847	AP2 domain	2.4e-16	LOC18788684
MSTRG.3318.3	AP2	PF00847	AP2 domain	2.4e-16	LOC18788684
MSTRG.3318.4	AP2	PF00847	AP2 domain	1.1e-24	LOC18788684
MSTRG.3320.2	GRF	PF08879	WRC	1.1e-20	LOC18788992
MSTRG.3320.2	GRF	PF08880	QLQ	1.7e-17	LOC18788992
MSTRG.3408.1	MYB	PF00249	Myb-like DNA-binding domain	5.9e-36	LOC18793580
MSTRG.3420.2	WRKY	PF03106	WRKY DNA -binding domain	1.3e-06	LOC18789355
MSTRG.3440.1	bHLH	PF00010	Helix-loop-helix DNA-binding domain	1.3e-13	LOC18793124
MSTRG.3550.2	HD-ZIP	PF01852	START domain	1e-55	LOC18790848
MSTRG.3550.2	HD-ZIP	PF00046	Homeobox domain	4.4e-18	LOC18790848
MSTRG.3550.2	HB-other	PF00046	Homeobox domain	4.4e-18	LOC18790848
MSTRG.3616.2	bZIP	PF00170	bZIP transcription factor	1.4e-13	LOC18792534
MSTRG.3754.3	CPP	PF03638	Tesmin/TSO1-like CXC domain, cysteine-rich domain	3.2e-24	LOC18793589
MSTRG.3754.4	CPP	PF03638	Tesmin/TSO1-like CXC domain, cysteine-rich domain	3.2e-24	LOC18793589
MSTRG.3758.1	HB-other	PF00046	Homeobox domain	4.9e-07	LOC18789844
MSTRG.3885.5	B3	PF02362	B3 DNA binding domain	2.7e-07	LOC18793336
MSTRG.3906.1	NAC	PF02365	No apical meristem (NAM) protein	9e-29	LOC18793052
MSTRG.4031.5	bZIP	PF00170	bZIP transcription factor	1.2e-08	LOC18789576
MSTRG.4154.1	HB-other	PF00046	Homeobox domain	5.5e-17	LOC18790228
MSTRG.4218.10	MIKC	PF00319	SRF-type transcription factor (DNA-binding and dimerisation domain)	8.1e-22	LOC18790353
MSTRG.4218.10	MIKC	PF01486	K-box region	1.7e-14	LOC18790353
MSTRG.4218.10	M_type	PF00319	SRF-type transcription factor (DNA-binding and dimerisation domain)	8.1e-22	LOC18790353
MSTRG.4218.3	M_type	PF00319	SRF-type transcription factor (DNA-binding and dimerisation domain)	1.8e-22	LOC18790353
MSTRG.4218.5	MIKC	PF00319	SRF-type transcription factor (DNA-binding and dimerisation domain)	8.8e-23	LOC18790353
MSTRG.4218.5	MIKC	PF01486	K-box region	1.8e-11	LOC18790353
MSTRG.4218.5	M_type	PF00319	SRF-type transcription factor (DNA-binding and dimerisation domain)	8.8e-23	LOC18790353
MSTRG.4236.1	M_type	PF00319	SRF-type transcription factor (DNA-binding and dimerisation domain)	1e-07	LOC18793938
MSTRG.4236.3	M_type	PF00319	SRF-type transcription factor (DNA-binding and dimerisation domain)	1.5e-19	LOC18793938
MSTRG.4239.1	GATA	PF00320	GATA zinc finger	2.6e-14	LOC18793811
MSTRG.4240.2	GATA	PF00320	GATA zinc finger	1.3e-13	LOC18789418
MSTRG.4370.1	C2H2	PF00096	Zinc finger, C2H2 type	1.6e-08	LOC18790504
MSTRG.4370.2	C2H2	PF00096	Zinc finger, C2H2 type	1.6e-08	LOC18790504
MSTRG.4552.1	B3	PF02362	B3 DNA binding domain	1.7e-06
MSTRG.4694.2	HB-other	PF00046	Homeobox domain	9.7e-16	LOC18785763
MSTRG.4694.3	HB-other	PF00046	Homeobox domain	9.3e-16	LOC18785763
MSTRG.4697.1	MYB_related	PF00249	Myb-like DNA-binding domain	2.8e-10	LOC18785658
MSTRG.4697.2	MYB_related	PF00249	Myb-like DNA-binding domain	2.8e-10	LOC18785658
MSTRG.4732.2	bHLH	PF00010	Helix-loop-helix DNA-binding domain	4.1e-08	LOC18786993
MSTRG.4745.2	NF-YA	PF02045	CCAAT-binding transcription factor (CBF-B/NF-YA) subunit B	3.8e-27	LOC18787198
MSTRG.5010.2	bZIP	PF00170	bZIP transcription factor	2.8e-08	LOC18785163
MSTRG.5010.4	bZIP	PF00170	bZIP transcription factor	2.6e-08	LOC18785163
MSTRG.5077.1	MYB	PF00249	Myb-like DNA-binding domain	1.1e-33	LOC18787675
MSTRG.5138.1	B3	PF02362	B3 DNA binding domain	1.1e-08
MSTRG.5148.10	FAR1	PF03101	FAR1 DNA-binding domain	2.7e-12	LOC18785793
MSTRG.5148.11	FAR1	PF03101	FAR1 DNA-binding domain	2.7e-12	LOC18785793
MSTRG.5148.8	FAR1	PF03101	FAR1 DNA-binding domain	2.6e-12	LOC18785793
MSTRG.5353.1	WRKY	PF03106	WRKY DNA -binding domain	2.8e-06
MSTRG.5465.2	NAC	PF02365	No apical meristem (NAM) protein	1.6e-26	LOC18786870
MSTRG.5564.3	B3	PF02362	B3 DNA binding domain	5.1e-10	LOC18786370
MSTRG.5564.4	B3	PF02362	B3 DNA binding domain	5.1e-10	LOC18786370
MSTRG.571.2	TCP	PF03634	TCP family transcription factor	3.5e-34	LOC109946489
MSTRG.578.2	WRKY	PF03106	WRKY DNA -binding domain	1.8e-07	LOC18789894
MSTRG.5806.2	GRAS	PF03514	GRAS domain family	1.6e-97	LOC18784708
MSTRG.5870.4	GRF	PF08879	WRC	3e-38	LOC18786079
MSTRG.5870.4	GRF	PF08880	QLQ	2e-13	LOC18786079
MSTRG.598.2	bHLH	PF00010	Helix-loop-helix DNA-binding domain	1.1e-11	LOC18792032
MSTRG.6041.1	MYB_related	PF00249	Myb-like DNA-binding domain	1.3e-06	LOC18785070
MSTRG.611.1	HB-PHD	PF00628	PHD-finger	9.2e-12	LOC18792243
MSTRG.611.1	HB-PHD	PF00046	Homeobox domain	9.1e-10	LOC18792243
MSTRG.611.1	HB-other	PF00046	Homeobox domain	9.1e-10	LOC18792243
MSTRG.611.4	HB-PHD	PF00628	PHD-finger	8.6e-12	LOC18792243
MSTRG.611.4	HB-PHD	PF00046	Homeobox domain	1.2e-09	LOC18792243
MSTRG.611.4	HB-other	PF00046	Homeobox domain	1.2e-09	LOC18792243
MSTRG.611.5	HB-PHD	PF00628	PHD-finger	9.2e-12	LOC18792243
MSTRG.611.5	HB-PHD	PF00046	Homeobox domain	2.7e-10	LOC18792243
MSTRG.611.5	HB-other	PF00046	Homeobox domain	2.7e-10	LOC18792243
MSTRG.6119.6	bZIP	PF00170	bZIP transcription factor	1e-21	LOC18784774
MSTRG.6119.7	bZIP	PF00170	bZIP transcription factor	1e-21	LOC18784774
MSTRG.6137.1	WRKY	PF03106	WRKY DNA -binding domain	9.2e-14	LOC18786341
MSTRG.6183.1	ARF	PF02362	B3 DNA binding domain	1.1e-22	LOC18786825
MSTRG.6183.1	ARF	PF06507	Auxin response factor	4e-32	LOC18786825
MSTRG.6183.1	B3	PF02362	B3 DNA binding domain	1.1e-22	LOC18786825
MSTRG.6183.3	ARF	PF02362	B3 DNA binding domain	1.1e-22	LOC18786825
MSTRG.6183.3	ARF	PF06507	Auxin response factor	4e-32	LOC18786825
MSTRG.6183.3	B3	PF02362	B3 DNA binding domain	1.1e-22	LOC18786825
MSTRG.6255.2	MYB_related	PF00249	Myb-like DNA-binding domain	2.3e-13	LOC18785550
MSTRG.6265.2	NAC	PF02365	No apical meristem (NAM) protein	9e-14	LOC18787477
MSTRG.6266.1	NAC	PF02365	No apical meristem (NAM) protein	6.3e-22	LOC18785937
MSTRG.6267.2	NAC	PF02365	No apical meristem (NAM) protein	5.3e-11	LOC18787397
MSTRG.6269.2	NAC	PF02365	No apical meristem (NAM) protein	5.6e-13	LOC18786387
MSTRG.6271.5	NAC	PF02365	No apical meristem (NAM) protein	1.4e-08	LOC109947178
MSTRG.6272.2	NAC	PF02365	No apical meristem (NAM) protein	9.4e-16	LOC18786544
MSTRG.6272.3	NAC	PF02365	No apical meristem (NAM) protein	9.6e-16	LOC18786544
MSTRG.6272.5	NAC	PF02365	No apical meristem (NAM) protein	4.5e-24	LOC18786544
MSTRG.6272.7	NAC	PF02365	No apical meristem (NAM) protein	4.6e-24	LOC18786544
MSTRG.6272.8	NAC	PF02365	No apical meristem (NAM) protein	4.6e-24	LOC18786544
MSTRG.6273.1	NAC	PF02365	No apical meristem (NAM) protein	5.2e-25	LOC18785958
MSTRG.6274.1	NAC	PF02365	No apical meristem (NAM) protein	1.6e-23	LOC18785758
MSTRG.6274.4	NAC	PF02365	No apical meristem (NAM) protein	1e-22	LOC18785758
MSTRG.6277.4	NAC	PF02365	No apical meristem (NAM) protein	6.2e-26	LOC18785736
MSTRG.6277.5	NAC	PF02365	No apical meristem (NAM) protein	2.6e-26	LOC18785736
MSTRG.6277.6	NAC	PF02365	No apical meristem (NAM) protein	2.6e-26	LOC18785736
MSTRG.6277.7	NAC	PF02365	No apical meristem (NAM) protein	2.6e-26	LOC18785736
MSTRG.6296.4	NAC	PF02365	No apical meristem (NAM) protein	8.7e-21	LOC18786336
MSTRG.6376.2	MYB	PF00249	Myb-like DNA-binding domain	9.1e-17	LOC18786141
MSTRG.6656.1	NF-X1	PF01422	NF-X1 type zinc finger	8.6e-06	LOC18787093
MSTRG.6656.3	NF-X1	PF01422	NF-X1 type zinc finger	7.4e-06	LOC18787093
MSTRG.671.2	ERF	PF00847	AP2 domain	7e-11	LOC18791311
MSTRG.6962.2	C3H	PF00642	Zinc finger C-x8-C-x5-C-x3-H type (and similar)	1.7e-06	LOC18784771
MSTRG.6962.3	C3H	PF00642	Zinc finger C-x8-C-x5-C-x3-H type (and similar)	1.6e-06	LOC18784771
MSTRG.6977.1	FAR1	PF03101	FAR1 DNA-binding domain	4e-23	LOC18787734
MSTRG.7102.2	WRKY	PF03106	WRKY DNA -binding domain	7.2e-07	LOC18785636
MSTRG.7176.1	MYB_related	PF00249	Myb-like DNA-binding domain	2.5e-17
MSTRG.7224.1	NAC	PF02365	No apical meristem (NAM) protein	5.3e-28	LOC18784617
MSTRG.7271.4	E2F/DP	PF02319	E2F/DP family winged-helix DNA-binding domain	6.9e-22	LOC18785161
MSTRG.7290.1	FAR1	PF03101	FAR1 DNA-binding domain	1.6e-24	LOC18786662
MSTRG.7331.1	WRKY	PF03106	WRKY DNA -binding domain	4.5e-27	LOC18788035
MSTRG.7378.1	WRKY	PF03106	WRKY DNA -binding domain	2.5e-27	LOC18788001
MSTRG.7402.1	ARF	PF02362	B3 DNA binding domain	1.8e-23	LOC18788053
MSTRG.7402.1	ARF	PF06507	Auxin response factor	1.5e-25	LOC18788053
MSTRG.7402.1	B3	PF02362	B3 DNA binding domain	1.8e-23	LOC18788053
MSTRG.7436.2	HD-ZIP	PF01852	START domain	8.8e-37	LOC18781879
MSTRG.7436.2	HD-ZIP	PF00046	Homeobox domain	7e-19	LOC18781879
MSTRG.7436.2	HB-other	PF00046	Homeobox domain	7e-19	LOC18781879
MSTRG.7451.2	MYB_related	PF00249	Myb-like DNA-binding domain	2.6e-18	LOC18784152
MSTRG.7540.1	HB-other	PF00046	Homeobox domain	7.9e-10	LOC18783218
MSTRG.7540.2	HB-other	PF00046	Homeobox domain	1.2e-09	LOC18783218
MSTRG.7568.2	ERF	PF00847	AP2 domain	7.7e-12	LOC18783672
MSTRG.7568.3	ERF	PF00847	AP2 domain	1.7e-11	LOC18783672
MSTRG.7640.1	MYB_related	PF00249	Myb-like DNA-binding domain	2.1e-06	LOC18783461
MSTRG.7659.10	MYB_related	PF00249	Myb-like DNA-binding domain	1.6e-09	LOC18782232
MSTRG.7659.11	MYB_related	PF00249	Myb-like DNA-binding domain	2e-09	LOC18782232
MSTRG.7659.7	MYB_related	PF00249	Myb-like DNA-binding domain	1.5e-09	LOC18782232
MSTRG.7659.8	MYB_related	PF00249	Myb-like DNA-binding domain	1.5e-09	LOC18782232
MSTRG.7659.9	MYB_related	PF00249	Myb-like DNA-binding domain	2.1e-09	LOC18782232
MSTRG.7913.3	C3H	PF00642	Zinc finger C-x8-C-x5-C-x3-H type (and similar)	2.2e-07	LOC18783597
MSTRG.8102.2	AP2	PF00847	AP2 domain	7.8e-24	LOC18784307
MSTRG.8147.1	M_type	PF00319	SRF-type transcription factor (DNA-binding and dimerisation domain)	6.9e-20	LOC18783289
MSTRG.8147.2	M_type	PF00319	SRF-type transcription factor (DNA-binding and dimerisation domain)	6.9e-20	LOC18783289
MSTRG.8148.1	M_type	PF00319	SRF-type transcription factor (DNA-binding and dimerisation domain)	6.9e-20
MSTRG.8267.1	B3	PF02362	B3 DNA binding domain	4.7e-11
MSTRG.8481.1	MYB	PF00249	Myb-like DNA-binding domain	1.9e-21	LOC18782221
MSTRG.8481.3	MYB	PF00249	Myb-like DNA-binding domain	4.9e-20	LOC18782221
MSTRG.8661.4	bHLH	PF00010	Helix-loop-helix DNA-binding domain	4.6e-14	LOC18782264
MSTRG.8691.1	ARF	PF02362	B3 DNA binding domain	1.9e-23	LOC18783128
MSTRG.8691.1	ARF	PF06507	Auxin response factor	8e-34	LOC18783128
MSTRG.8691.1	B3	PF02362	B3 DNA binding domain	1.9e-23	LOC18783128
MSTRG.8691.3	ARF	PF02362	B3 DNA binding domain	1.9e-23	LOC18783128
MSTRG.8691.3	ARF	PF06507	Auxin response factor	8e-34	LOC18783128
MSTRG.8691.3	B3	PF02362	B3 DNA binding domain	1.9e-23	LOC18783128
MSTRG.8691.4	ARF	PF02362	B3 DNA binding domain	1.9e-23	LOC18783128
MSTRG.8691.4	ARF	PF06507	Auxin response factor	8e-34	LOC18783128
MSTRG.8691.4	B3	PF02362	B3 DNA binding domain	1.9e-23	LOC18783128
MSTRG.8691.5	ARF	PF02362	B3 DNA binding domain	1.9e-23	LOC18783128
MSTRG.8691.5	ARF	PF06507	Auxin response factor	8e-34	LOC18783128
MSTRG.8691.5	B3	PF02362	B3 DNA binding domain	1.9e-23	LOC18783128
MSTRG.8719.5	FAR1	PF03101	FAR1 DNA-binding domain	2e-21	LOC18781749
MSTRG.8727.1	GRAS	PF03514	GRAS domain family	3.7e-63	LOC18783742
MSTRG.8783.3	DBB	PF00643	B-box zinc finger	8.3e-07	LOC18783553
MSTRG.8783.3	CO-like	PF00643	B-box zinc finger	8.3e-07	LOC18783553
MSTRG.8783.3	CO-like	PF06203	CCT motif	5.1e-16	LOC18783553
MSTRG.8838.4	GRAS	PF03514	GRAS domain family	1.2e-135	LOC18784027
MSTRG.8886.2	C3H	PF00642	Zinc finger C-x8-C-x5-C-x3-H type (and similar)	2.7e-10	LOC18782566
MSTRG.8886.3	C3H	PF00642	Zinc finger C-x8-C-x5-C-x3-H type (and similar)	6e-47	LOC18782566
MSTRG.8964.1	MYB_related	PF00249	Myb-like DNA-binding domain	3.8e-09	LOC18782011
MSTRG.9170.2	bHLH	PF00010	Helix-loop-helix DNA-binding domain	2.3e-16	LOC18781723
MSTRG.9185.2	MIKC	PF00319	SRF-type transcription factor (DNA-binding and dimerisation domain)	8.2e-27	LOC18782505
MSTRG.9185.2	MIKC	PF01486	K-box region	6.4e-19	LOC18782505
MSTRG.9185.2	M_type	PF00319	SRF-type transcription factor (DNA-binding and dimerisation domain)	8.2e-27	LOC18782505
MSTRG.9280.2	WRKY	PF03106	WRKY DNA -binding domain	2.8e-52	LOC18782159
MSTRG.9301.2	NAC	PF02365	No apical meristem (NAM) protein	5e-31	LOC18784364
MSTRG.9326.1	MYB	PF00249	Myb-like DNA-binding domain	1e-32	LOC18781909
MSTRG.9635.1	SBP	PF03110	SBP domain	1.5e-16	LOC18781876
MSTRG.964.3	CAMTA	PF03859	CG-1 domain	7.4e-37	LOC18792253
MSTRG.9641.1	TCP	PF03634	TCP family transcription factor	9e-31	LOC18781726
MSTRG.9641.2	TCP	PF03634	TCP family transcription factor	9e-31	LOC18781726
MSTRG.9657.2	NAC	PF02365	No apical meristem (NAM) protein	3.4e-24	LOC18782200
MSTRG.9657.3	NAC	PF02365	No apical meristem (NAM) protein	1.2e-10	LOC18782200
MSTRG.9716.1	MYB_related	PF00249	Myb-like DNA-binding domain	6.5e-10	LOC18780665
MSTRG.9716.2	MYB_related	PF00249	Myb-like DNA-binding domain	6.5e-10	LOC18780665
MSTRG.9717.1	MYB_related	PF00249	Myb-like DNA-binding domain	4.7e-08	LOC18778460
MSTRG.9754.1	FAR1	PF03101	FAR1 DNA-binding domain	7.3e-20	LOC18779119
MSTRG.9761.4	MYB_related	PF00249	Myb-like DNA-binding domain	4.9e-12	LOC18778689
MSTRG.9761.5	MYB_related	PF00249	Myb-like DNA-binding domain	5e-12	LOC18778689
MSTRG.980.1	FAR1	PF03101	FAR1 DNA-binding domain	5.1e-18	LOC18790443
MSTRG.982.1	GATA	PF00320	GATA zinc finger	5.7e-08	LOC18788980
MSTRG.9845.2	WRKY	PF03106	WRKY DNA -binding domain	1.3e-26	LOC18778459
MSTRG.9992.2	B3	PF02362	B3 DNA binding domain	7.9e-17	LOC18780156
MSTRG.9992.3	B3	PF02362	B3 DNA binding domain	7.9e-17	LOC18780156
